# Supplementary material for: CBP/p300 Bromodomain Inhibitor–I–CBP112 Declines Transcription of the Key ABC Transporters and Sensitizes Cancer Cells to Chemotherapy Drugs
Source: Cancers (Basel). 2021 Sep 14;13(18):4614. doi: 10.3390/cancers13184614 (PMC8467251; doi:10.3390/cancers13184614)
Supplement: Supplementary file 1 [file cancers-13-04614-s001.zip]

Archive with 4 entries (4 files):
- Figure S1.pptx
- Figure S2.pptx
- Figure S3.pptx
- Table S1.xlsx
