# Supplementary material for: CBP/p300 Bromodomain Inhibitor–I–CBP112 Declines Transcription of the Key ABC Transporters and Sensitizes Cancer Cells to Chemotherapy Drugs
Source: Cancers (Basel). 2021 Sep 14;13(18):4614. doi: 10.3390/cancers13184614 (PMC8467251; doi:10.3390/cancers13184614)
Supplement: Supplementary file 1 [file cancers-13-04614-s001.zip › Table S1.xlsx]

## Sheet: Resazurin iLSD1 
		Doxo		Dauno		Pacli		Cispl		Etop		Mtx
	0	0.05	0.2	0.05	0.2	0.05	0.2	1	10	1	10	10	100
	100	72.0407	50.9804	77.1242	61.2927	78.33	58	59.0806	51.22	96.0784	61.9027	91.7211	47.8577
	100	72.6216	48.5839	71.939	61.2927	63.907	62	71.0646	48.78	78.0247	62.1423	76.5723	49.3319
	100	74.655	61.5832	60.0871	56.5723	61	65	68.1264	44.4444	86.6957	64.5679	76.6957	42.2658
Average	100	73.1058	53.7158	69.7168	59.7192	67.7457	61.6667	66.0905	48.1481	86.9329	62.871	81.663	46.4851
SD	0	1.37279	6.91789	8.7332	2.72533	9.28082	3.51188	6.24601	3.4317	9.02921	1.47446	8.71079	3.72764
	I-CBP
		Doxo		Dauno		Pacli		Cispl		Etop		Mtx
		0.05	0.2	0.05	0.2	0.05	0.2	1	10	1	10	10	100
	52.8686	31.8083	14.8366	40.4837	20.8424	52.6797	29.345	42.4401	16.9208	51.5461	34.9092	49.8475	26.5795
	60.1307	33.82	22.2556	28.5069	19.8983	39.4561	28.0153	50.4495	17.7923	53.2389	43.0937	55.1198	23.3842
	71.3871	30.719	11.719	36.5287	17.9375	53.5294	42.8199	39.0269	16.2672	60.7698	39.7531	46.0712	19.971
Average	61.4621	32.1157	16.2704	35.1731	19.5594	48.5551	33.3934	43.9722	16.9935	55.1849	39.252	50.3462	23.3115
SD	9.33077	1.57322	5.41269	6.10237	1.48179	7.89142	8.19064	5.86342	0.765116	4.91012	4.11517	4.54489	3.30488
	I-CBP + iLSD1
		Doxo		Dauno		Pacli		Cispl		Etop		Mtx
		0.05	0.2	0.05	0.2	0.05	0.2	1	10	1	10	10	100
	71.5323	52.9702	37.5962	63.1736	38.3951	59.2157	44.4009	58.6855	31.9317	74.6187	48.4677	75.7081	43.0937
	70.2251	63.4277	33.1663	59.9201	40.719	62.7524	50.5737	49.9927	34.6914	73.3333	56.5287	71.8083	38.8526
	69.7894	53.74	36.6013	58.6565	48.2861	58.1264	41.2999	54.6623	28.2498	80.1598	54.931	69.0704	37.9085
Average	70.5156	56.7127	35.7879	60.5834	42.4667	60.0315	45.4248	54.4469	31.6243	76.0373	53.3091	72.1956	39.9516
SD	0.907044	5.82815	2.32427	2.33043	5.17197	2.41849	4.72093	4.35041	3.23176	3.62757	4.26823	3.33572	2.76177
One-way analysis of variance
P value	0.0003	< 0.0001	0.0004	0.0013	< 0.0001	0.0449	0.003	0.0081	< 0.0001	0.0023	0.0005	0.0018	0.0003
P value summary	***	***	***	**	***	*	**	**	***	**	***	**	***
Are means signif. different? (P < 0.05)	Yes	Yes	Yes	Yes	Yes	Yes	Yes	Yes	Yes	Yes	Yes	Yes	Yes
Tukey's Multiple Comparison Test (Summary)
- vs I-CBP	***	***	***	**	***	*	**	**	***	**	***	**	***
- vs I-CBP/iLSD1	**	**	*	ns	**	ns	*	ns	***	ns	*	ns	ns
I-CBP vs I-CBP/iLSD1	ns	***	**	**	***	ns	ns	ns	**	*	**	*	**

## Sheet: ChIP
	ABCC1 promoter
			Rep1	Rep2	Average	SD			Unpaired t test
	IgG	-	0.00506582	0.00439448	0.00473015	0.000335717			P value	0.2065
		I-CBP	0.00417379	0.00364826	0.00391102	0.000262808			P value summary	ns
									Are means signif. different? (P < 0.05)	No
									Unpaired t test
	acH3K9/14	-	0.364441	0.316145	0.340293	0.0241519			P value	0.0245
		I-CBP	0.673097	0.593233	0.633165	0.0399378			P value summary	*
									Are means signif. different? (P < 0.05)	Yes
									Unpaired t test
	H3K4me3	-	1.08945	0.984695	1.03707	0.0523849			P value	0.0203
		I-CBP	0.634382	0.671848	0.653115	0.0187357			P value summary	*
									Are means signif. different? (P < 0.05)	Yes
									Unpaired t test
	EP300	-	0.0228982	0.0170342	0.0199662	0.00293248			P value	0.3961
		I-CBP	0.0059192	0.0187817	0.0123505	0.00643224			P value summary	ns
									Are means signif. different? (P < 0.05)	No
									One- or two-tailed P value?	Two-tailed
									Unpaired t test
	LSD1	-	0.0125207	0.00974872	0.0111347	0.0013862			P value	0.0268
		I-CBP	0.0205267	0.0195238	0.0200253	0.000501537			P value summary	*
									Are means signif. different? (P < 0.05)	Yes
									One- or two-tailed P value?	Two-tailed
									Unpaired t test
	BRG1	-	0.0075061	0.00910158	0.00830384	0.000797865			P value	0.2506
		I-CBP	0.0106155	0.00927887	0.00994719	0.000668418			P value summary	ns
									Are means signif. different? (P < 0.05)	No
									One- or two-tailed P value?	Two-tailed
									Unpaired t test
	H3	-	0.0406567	0.0368584	0.0387575	0.0018994			P value	0.0457
		I-CBP	0.0588287	0.0524068	0.0556178	0.00321142			P value summary	*
									Are means signif. different? (P < 0.05)	Yes
									One- or two-tailed P value?	Two-tailed
	ABCC10 promoter
			Rep1	Rep2	Average	SD			Unpaired t test
	IgG	-	0.0134086	0.0102301	0.0118193	0.00158945			P value	0.1947
		I-CBP	0.00914234	0.00800142	0.00857188	0.000570544			P value summary	ns
									Are means signif. different? (P < 0.05)	No
									One- or two-tailed P value?	Two-tailed
									Unpaired t test
	acH3K9/14	-	0.145541	0.129992	0.137767	0.0077757			P value	0.0401
		I-CBP	0.247152	0.301372	0.274262	0.0271144			P value summary	*
									Are means signif. different? (P < 0.05)	Yes
									One- or two-tailed P value?	Two-tailed
									Unpaired t test
	H3K4me3	-	0.147425	0.171017	0.159221	0.0117977			P value	0.02
		I-CBP	0.0705951	0.0772201	0.0739076	0.00331302			P value summary	*
									Are means signif. different? (P < 0.05)	Yes
									One- or two-tailed P value?	Two-tailed
									Unpaired t test
	EP300	-	0.032645	0.0400079	0.0363264	0.00368203			P value	0.0573
		I-CBP	0.0218498	0.0211133	0.0214816	0.000368308			P value summary	ns
									Are means signif. different? (P < 0.05)	No
									One- or two-tailed P value?	Two-tailed
									Unpaired t test
	LSD1	-	0.0130756	0.0153616	0.0142186	0.00114314			P value	0.0096
		I-CBP	0.029606	0.027875	0.0287405	0.000865619			P value summary	**
									Are means signif. different? (P < 0.05)	Yes
									One- or two-tailed P value?	Two-tailed
									Unpaired t test
	BRG1	-	0.0138757	0.015404	0.0146399	0.000764272			P value	0.4682
		I-CBP	0.0145933	0.0180196	0.0163064	0.00171344			P value summary	ns
									Are means signif. different? (P < 0.05)	No
									One- or two-tailed P value?	Two-tailed
									Unpaired t test
	H3	-	0.0667012	0.0705103	0.0686057	0.00190481			P value	0.0046
		I-CBP	0.0971338	0.0965168	0.0968253	0.000308539			P value summary	**
									Are means signif. different? (P < 0.05)	Yes
									One- or two-tailed P value?	Two-tailed

## Sheet: Confocal MDA
	ABCC1												Average	SD	N	SQRT	SEM			Paired t test
		Pic 1	Pic 2	Pic 3	Pic 4	Pic 5	Pic 6	Pic 7	Pic 8	Pic 9	Pic 10									P value	0.0007
	-	1	1	1	1	1	1	1	1	1	1		1	0	10	3.16228	0			P value summary	***
	I-CBP	0.783415	0.924681	0.837338	0.940779	0.812852	0.487016	0.625543	0.570378	0.734942	0.424686		0.714163	0.179423	10	3.16228	0.0567384			Are means signif. different? (P < 0.05)	Yes
																				One- or two-tailed P value?	Two-tailed
	ABCC3												Average	SD	N	SQRT	SEM			Paired t test
		Pic 1	Pic 2	Pic 3	Pic 4	Pic 5	Pic 6	Pic 7	Pic 8	Pic 9	Pic 10									P value	0.0005
	-	1	1	1	1	1	1	1	1	1	1		1	0	10	3.16228	0			P value summary	***
	I-CBP	0.993399	0.622832	0.968413	0.711382	0.704327	0.578243	0.744917	0.72824	0.867919	0.777196		0.769687	0.136408	10	3.16228	0.043136			Are means signif. different? (P < 0.05)	Yes
																				One- or two-tailed P value?	Two-tailed
	ABCC4												Average	SD	N	SQRT	SEM			Paired t test
		Pic 1	Pic 2	Pic 3	Pic 4	Pic 5	Pic 6	Pic 7	Pic 8	Pic 9	Pic 10									P value	< 0.0001
	-	1	1	1	1	1	1	1	1	1	1		1	0	10	3.16228	0			P value summary	***
	I-CBP	0.577582	0.4545	0.555096	0.662784	0.599373	0.696853	0.444832	0.41347	0.507384	0.985008		0.589688	0.167209	10	3.16228	0.052876			Are means signif. different? (P < 0.05)	Yes
																				One- or two-tailed P value?	Two-tailed
	ABCC5												Average	SD	N	SQRT	SEM			Paired t test
		Pic 1	Pic 2	Pic 3	Pic 4	Pic 5	Pic 6	Pic 7	Pic 8	Pic 9										P value	< 0.0001
	-	1	1	1	1	1	1	1	1	1			1	0	9	3	0			P value summary	***
	I-CBP	0.497926	0.54425	0.669257	0.44784	0.585715	0.532268	0.511835	0.570092	0.588621			0.549756	0.0635855	9	3	0.0211952			Are means signif. different? (P < 0.05)	Yes
																				One- or two-tailed P value?	Two-tailed
	ABCC10												Average	SD	N	SQRT	SEM			Paired t test
		Pic 1	Pic 2	Pic 3	Pic 4	Pic 5	Pic 6	Pic 7	Pic 8	Pic 9	Pic 10	Pic 11								P value	< 0.0001
	-	1	1	1	1	1	1	1	1	1	1	1	1	0	11	3.31662	0			P value summary	***
	I-CBP	0.479398	0.512003	0.428201	0.557519	0.353575	0.499066	0.612423	0.593339	0.529908	0.459263	0.57212	0.508801	0.076634	11	3.31662	0.023106			Are means signif. different? (P < 0.05)	Yes
																				One- or two-tailed P value?	Two-tailed
	ABCG2												Average	SD	N	SQRT	SEM			Paired t test
		Pic 1	Pic 2	Pic 3	Pic 4	Pic 5	Pic 6	Pic 7	Pic 8											P value	< 0.0001
	-	1	1	1	1	1	1	1	1				1	0	8	2.82843	0			P value summary	***
	I-CBP	0.522409	0.622072	0.567444	0.543161	0.588633	0.653895	0.530268	0.576057				0.575492	0.0454545	8	2.82843	0.0160706			Are means signif. different? (P < 0.05)	Yes
																				One- or two-tailed P value?	Two-tailed

## Sheet: Drug accumulation MDA
		Methotrexate
			Rep1	Rep2	Rep3	Average	SD	N	SQRT	SEM			Two-way ANOVA
	-	-	1	1	1	1	0	3	1.73205	0			Source of Variation	% of total variation	P value		Source of Variation	P value summary	Significant?		Source of Variation	Df	Sum-of-squares	Mean square	F
		Probenecid	1.78871	2.27315	2.04956	2.03714	0.24246	3	1.73205	0.139984			Interaction	17,90	0,0033		Interaction	**	Yes		Interaction	1	0,7222	0,7222	17,12
	I-CBP	-	2.16136	2.36631	2.44084	2.32284	0.144726	3	1.73205	0.0835577			I-CBP	51,51	0,0001		I-CBP	***	Yes		I-CBP	1	2,078	2,078	49,25
		Probenecid	2.36631	2.68306	2.08683	2.37873	0.298312	3	1.73205	0.172231			iABC	22,22	0,0017		iABC	**	Yes		iABC	1	0,8961	0,8961	21,24
																					Residual	8	0,3375	0,04219
													Bonferroni posttests
						1	0	3	1.73205	0			- vs I-CBP
						2.32284	0.144726	3	1.73205	0.0835577			iABC	-	I-CBP	Difference	95% CI of diff.				iABC	Difference	t	P value	Summary
						2.03714	0.24246	3	1.73205	0.139984			-	1,000	2,323	1,323	0.8614 to 1.784				-	1,323	7,888	P<0.001	***
						2.37873	0.298312	3	1.73205	0.172231			iABC	2,037	2,379	0,3416	-0.1199 to 0.8030				iABC	0,3416	2,037	P > 0.05	ns
		Doxorubicin
			Rep1	Rep2	Rep3	Average	SD	N	SQRT	SEM			Two-way ANOVA
	-	-	1	1	1	1	0	3	1.73205	0			Source of Variation	% of total variation	P value		Source of Variation	P value summary	Significant?		Source of Variation	Df	Sum-of-squares	Mean square	F
		Probenecid	2.50317	3.74127	3.50317	3.24921	0.656959	3	1.73205	0.379295			Interaction	23,61	0,0086		Interaction	**	Yes		Interaction	1	2,530	2,530	11,96
	I-CBP	-	3.08254	1.92381	2.63016	2.5455	0.583985	3	1.73205	0.337164			I-CBP	11,01	0,0458		I-CBP	*	Yes		I-CBP	1	1,180	1,180	5,582
		Probenecid	3.12222	2.64603	3.10635	2.9582	0.270463	3	1.73205	0.156152			iABC	49,59	0,0010		iABC	**	Yes		iABC	1	5,314	5,314	25,13
																					Residual	8	1,692	0,2114
					1	0	3	1.73205	0				Bonferroni posttests
					2.5455	1.08185	3	1.73205	0.337164				- vs I-CBP
					3.24921	0.656959	3	1.73205	0.379295				iABC	-	I-CBP	Difference	95% CI of diff.				iABC	Difference	t	P value	Summary
					2.9582	0.270463	3	1.73205	0.156152				-	1,000	2,546	1,546	0.5125 to 2.579				-	1,546	4,116	P<0.01	**
													iABC	3,249	2,958	-0,2911	-1.324 to 0.7420				iABC	-0,2911	0,7752	P > 0.05	ns
		Daunorubicin
			Rep1	Rep2	Rep3	Average	SD	N	SQRT	SEM			Two-way ANOVA
	-	-	1	1	1	1	0	3	1.73205	0			Source of Variation	% of total variation	P value		Source of Variation	P value summary	Significant?		Source of Variation	Df	Sum-of-squares	Mean square	F
		Probenecid	2.42813	2.48109	2.32809	2.41244	0.0777021	3	1.73205	0.0448613			Interaction	21,59	P<0.0001		Interaction	***	Yes		Interaction	1	1,148	1,148	347,9
	I-CBP	-	2.55466	2.48551	2.41636	2.48551	0.0691482	3	1.73205	0.0399227			I-CBP	42,38	P<0.0001		I-CBP	***	Yes		I-CBP	1	2,254	2,254	683,1
		Probenecid	2.71208	2.6547	2.61498	2.66059	0.0488176	3	1.73205	0.0281849			iABC	35,53	P<0.0001		iABC	***	Yes		iABC	1	1,890	1,890	572,7
																					Residual	8	0,02640	0,003300
						1	0	3	1.73205	0			Bonferroni posttests
						2.48551	0.0691482	3	1.73205	0.0399227			- vs I-CBP
						2.41244	0.0777021	3	1.73205	0.0448613			iABC	-	I-CBP	Difference	95% CI of diff.				iABC	Difference	t	P value	Summary
						2.66059	0.0488176	3	1.73205	0.0281849			-	1,000	2,486	1,486	1.356 to 1.615				-	1,486	31,67	P<0.001	***
													iABC	2,412	2,661	0,2482	0.1191 to 0.3772				iABC	0,2482	5,291	P<0.01	**

## Sheet: Living cells MDA
	Doxo
	0	0.001	0.01	0.2		Two-way ANOVA
-	100	85.0188	62.5131	40.0075		Source of Variation	% of total variation	P value		Source of Variation	P value summary	Significant?		Source of Variation	Df	Sum-of-squares	Mean square	F
	100	75.675	75.675	27.0251		Interaction	0,77	0,1895		Interaction	ns	No		Interaction	3	176,5	58,84	1,720
	100	88.3114	64.9342	41.5569		I-CBP	24,01	P<0.0001		I-CBP	***	Yes		I-CBP	1	5497	5497	160,7
	100	83.8037	71.6383	35.1419		Drug concentration	71,63	P<0.0001		Drug concentration	***	Yes		Drug concentration	3	16400	5465	159,8
Average	100	83.2022	68.6901	35.9329										Residual	24	820,9	34,20
SD	0	5.36731	6.04822	6.53726
SEM	0	2.68365	3.02411	3.26863
						Bonferroni posttests
						- vs I-CBP
						Drug concentration	-	I-CBP	Difference	95% CI of diff.		Drug concentration	Difference	t	P value	Summary
						0	100,0	75,18	-24,82	-35.98 to -13.65		0	-24,82	6,001	P<0.001	***
	0	0.001	0.01	0.2		0,001	83,20	55,43	-27,78	-38.94 to -16.61		0,001	-27,78	6,717	P<0.001	***
I-CBP	77.5169	47.5094	32.5056	25.0038		0,01	68,69	36,09	-32,60	-43.77 to -21.44		0,01	-32,60	7,884	P<0.001	***
	75.6934	59.4728	43.2522	10.811		0,2	35,93	16,28	-19,65	-30.82 to -8.486		0,2	-19,65	4,752	P<0.001	***
	67.5831	57.5831	27.0316	18.9213
	79.9342	57.1417	41.5569	10.3873
Average	75.1819	55.4268	36.0866	16.2808
SD	5.35534	5.37422	7.6613	7.01698
SEM	2.67767	2.68711	3.83065	3.50849
	Dauno
	0	0.001	0.01	0.2		Two-way ANOVA
-	100	77.5169	62.5131	47.5094		Source of Variation	% of total variation	P value		Source of Variation	P value summary	Significant?		Source of Variation	Df	Sum-of-squares	Mean square	F
	100	67.5667	67.5667	43.2417		Interaction	0,51	0,2332		Interaction	ns	No		Interaction	3	93,68	31,23	1,527
	100	72.7266	64.9342	57.1417		I-CBP	30,18	P<0.0001		I-CBP	***	Yes		I-CBP	1	5583	5583	273,0
	100	75.6934	67.5831	47.3074		Drug concentration	66,65	P<0.0001		Drug concentration	***	Yes		Drug concentration	3	12330	4110	200,9
Average	100	73.3759	65.6493	48.8001										Residual	24	490,9	20,45
SD	0	4.34692	2.43332	5.89839
SEM	0	2.17346	1.21666	2.94919
						Bonferroni posttests
						- vs I-CBP
						Drug concentration	-	I-CBP	Difference	95% CI of diff.		Drug concentration	Difference	t	P value	Summary
	0	0.001	0.01	0.2		0	100,0	75,18	-24,82	-33.45 to -16.18		0	-24,82	7,761	P<0.001	***
I-CBP	77.5169	52.5131	41.5094	10		0,001	73,38	51,60	-21,78	-30.41 to -13.14		0,001	-21,78	6,810	P<0.001	***
	75.6934	49.4728	35.1419	17.0316		0,01	65,65	37,39	-28,26	-36.89 to -19.62		0,01	-28,26	8,836	P<0.001	***
	67.5831	49.4728	31.3625	18.9213		0,2	48,80	17,98	-30,82	-39.45 to -22.18		0,2	-30,82	9,637	P<0.001	***
	79.9342	54.9342	41.5569	25.9721
Average	75.1819	51.5982	37.3927	17.9813
SD	5.35534	2.64576	5.02383	6.56606
SEM	2.67767	1.32288	2.51192	3.28303
	Bleo
	0	1	5	50		Two-way ANOVA
-	100	80.015	60.015	42.5131		Source of Variation	% of total variation	P value		Source of Variation	P value summary	Significant?		Source of Variation	Df	Sum-of-squares	Mean square	F
	100	71.8917	65.675	51.35		Interaction	0,72	0,2035		Interaction	ns	No		Interaction	3	128,0	42,68	1,654
	100	80.519	58.9342	47.1417		I-CBP	21,45	P<0.0001		I-CBP	***	Yes		I-CBP	1	3819	3819	148,0
	100	73.8037	65.6934	39.4728		Drug concentration	74,35	P<0.0001		Drug concentration	***	Yes		Drug concentration	3	13240	4412	171,0
Average	100	76.5573	62.5794	45.1194										Residual	24	619,4	25,81
SD	0	4.35893	3.6122	5.21495
SEM	0	2.17946	1.8061	2.60747		Bonferroni posttests
						- vs I-CBP
						Drug concentration	-	I-CBP	Difference	95% CI of diff.		Drug concentration	Difference	t	P value	Summary
						0	100,0	75,18	-24,82	-34.52 to -15.12		0	-24,82	6,909	P<0.001	***
	0	1	5	50		1	76,56	61,58	-14,97	-24.67 to -5.274		1	-14,97	4,168	P<0.01	**
I-CBP	77.5169	60.015	32.5131	17.5094		5	62,58	39,18	-23,40	-33.10 to -13.70		5	-23,40	6,514	P<0.001	***
	75.6934	55.6934	37.5831	31.3625		50	45,12	20,92	-24,20	-33.90 to -14.50		50	-24,20	6,736	P<0.001	***
	67.5831	65.6934	39.4728	13.2522
	79.9342	64.9342	47.1417	21.5569
Average	75.1819	61.584	39.1777	20.9203
SD	5.35534	4.66446	6.06829	7.74337
SEM	2.67767	2.33223	3.03414	3.87168
	Mtx
	0	1	5	50		Two-way ANOVA
-	100	70.015	47.5094	40.0075		Source of Variation	% of total variation	P value		Source of Variation	P value summary	Significant?		Source of Variation	Df	Sum-of-squares	Mean square	F
	100	59.4584	51.35	43.2417		Interaction	0,78	0,1630		Interaction	ns	No		Interaction	3	131,9	43,95	1,862
	100	57.1417	57.1417	33.7645		I-CBP	15,08	P<0.0001		I-CBP	***	Yes		I-CBP	1	2537	2537	107,5
	100	67.5831	51.3625	43.2522		Drug concentration	80,77	P<0.0001		Drug concentration	***	Yes		Drug concentration	3	13590	4529	191,8
Average	100	63.5496	51.8409	40.0665										Residual	24	566,5	23,61
SD	0	6.21476	3.97202	4.47025
SEM	0	3.10738	1.98601	2.23512
						Bonferroni posttests
						- vs I-CBP
						Drug concentration	-	I-CBP	Difference	95% CI of diff.		Drug concentration	Difference	t	P value	Summary
						0	100,0	75,18	-24,82	-34.09 to -15.54		0	-24,82	7,224	P<0.001	***
						1	63,55	47,95	-15,60	-24.88 to -6.325		1	-15,60	4,541	P<0.001	***
	0	1	5	50		5	51,84	36,87	-14,98	-24.25 to -5.699		5	-14,98	4,359	P<0.001	***
I-CBP	77.5169	47.5094	27.5094	25.0038		50	40,07	24,23	-15,83	-25.11 to -6.558		50	-15,83	4,609	P<0.001	***
	75.6934	51.3625	35.1419	27.0316
	67.5831	51.3625	43.2522	18.9213
	79.9342	41.5569	41.5569	25.9721
Average	75.1819	47.9478	36.8651	24.2322
SD	5.35534	4.63164	7.1486	3.63615
SEM	2.67767	2.31582	3.5743	1.81807
	Cispl					Two-way ANOVA
	0	0.1	1	10		Source of Variation	% of total variation	P value		Source of Variation	P value summary	Significant?		Source of Variation	Df	Sum-of-squares	Mean square	F
-	100	77.5169	62.5131	47.5094		Interaction	0,44	0,4212		Interaction	ns	No		Interaction	3	77,40	25,80	0,9742
	100	83.7833	75.675	57.5667		I-CBP	37,74	P<0.0001		I-CBP	***	Yes		I-CBP	1	6651	6651	251,1
	100	88.3114	72.7266	57.1417		Drug concentration	58,22	P<0.0001		Drug concentration	***	Yes		Drug concentration	3	10260	3420	129,1
	100	83.8037	71.6383	59.4728										Residual	24	635,7	26,49
Average	100	83.3538	70.6382	55.4227
SD	0	4.436	5.67884	5.37203		Bonferroni posttests
SEM	0	2.218	2.83942	2.68601		- vs I-CBP
						Drug concentration	-	I-CBP	Difference	95% CI of diff.		Drug concentration	Difference	t	P value	Summary
						0	100,0	75,18	-24,82	-34.64 to -14.99		0	-24,82	6,820	P<0.001	***
						0,1	83,35	55,19	-28,17	-38.00 to -18.34		0,1	-28,17	7,741	P<0.001	***
	0	0.1	1	10		1	70,64	41,83	-28,81	-38.63 to -18.98		1	-28,81	7,916	P<0.001	***
I-CBP	77.5169	60.015	35.0113	17.5019		10	55,42	21,88	-33,54	-43.36 to -23.71		10	-33,54	9,216	P<0.001	***
	75.6934	57.5831	47.5831	25.1419
	67.5831	46	47.5831	18.9213
	79.9342	57.1417	37.1417	25.9721
Average	75.1819	55.185	41.8298	21.8843
SD	5.35534	6.25228	6.70005	4.29368
SEM	2.67767	3.12614	3.35003	2.14684
	Etop					Two-way ANOVA
	0	1	10	100		Source of Variation	% of total variation	P value		Source of Variation	P value summary	Significant?		Source of Variation	Df	Sum-of-squares	Mean square	F
-	100	85.0188	77.5169	55.0113		Interaction	1,17	0,0582		Interaction	ns	No		Interaction	3	175,1	58,38	2,857
	100	83.7833	75.675	35.1334		I-CBP	29,05	P<0.0001		I-CBP	***	Yes		I-CBP	1	4335	4335	212,1
	100	88.3114	72.7266	49.3493		Drug concentration	66,49	P<0.0001		Drug concentration	***	Yes		Drug concentration	3	9923	3308	161,8
	100	87.8589	79.7486	47.3074										Residual	24	490,5	20,44
Average	100	86.2431	76.4168	46.7003
SD	0	2.19378	2.97092	8.37161
SEM	0	1.09689	1.48546	4.1858		Bonferroni posttests
						- vs I-CBP
						Drug concentration	-	I-CBP	Difference	95% CI of diff.		Drug concentration	Difference	t	P value	Summary
						0	100,0	75,18	-24,82	-33.45 to -16.19		0	-24,82	7,764	P<0.001	***
	0	1	10	100		1	86,24	58,13	-28,11	-36.74 to -19.48		1	-28,11	8,794	P<0.001	***
I-CBP	77.5169	62.5131	55.0113	32.5056		10	76,42	51,77	-24,65	-33.28 to -16.01		10	-24,65	7,710	P<0.001	***
	75.6934	55.6934	51.3625	35.1419		100	46,70	31,17	-15,53	-24.17 to -6.902		100	-15,53	4,859	P<0.001	***
	67.5831	53.8037	51.3625	23.2522
	79.9342	60.519	49.3493	33.7645
Average	75.1819	58.1323	51.7714	31.1661
SD	5.35534	4.06499	2.35919	5.38463
SEM	2.67767	2.0325	1.1796	2.69231
	Pacli
	0	0.001	0.01	0.5		Two-way ANOVA
-	100	77.5169	62.5131	40.0075		Source of Variation	% of total variation	P value		Source of Variation	P value summary	Significant?		Source of Variation	Df	Sum-of-squares	Mean square	F
	100	91.8917	59.4584	35.1334		Interaction	1,64	0,1036		Interaction	ns	No		Interaction	3	292,4	97,46	2,293
	100	72.7266	49.3493	49.3493		I-CBP	13,87	P<0.0001		I-CBP	***	Yes		I-CBP	1	2475	2475	58,25
	100	87.8589	63.528	39.1971		Drug concentration	78,78	P<0.0001		Drug concentration	***	Yes		Drug concentration	3	14060	4687	110,3
Average	100	82.4985	58.7122	40.9218										Residual	24	1020	42,50
SD	0	8.89331	6.47711	6.00943
SEM	0	4.44665	3.23855	3.00471
						Bonferroni posttests
						- vs I-CBP
						Drug concentration	-	I-CBP	Difference	95% CI of diff.		Drug concentration	Difference	t	P value	Summary
	0	0.001	0.01	0.5		0	100,0	75,18	-24,82	-37.27 to -12.37		0	-24,82	5,384	P<0.001	***
I-CBP	77.5169	62.5131	52.5131	32.5056		0,001	82,50	63,71	-18,79	-31.24 to -6.347		0,001	-18,79	4,077	P<0.01	**
	75.6934	67.5831	43.2522	27.0316		0,01	58,71	50,67	-8,038	-20.48 to 4.409		0,01	-8,038	1,744	P > 0.05	ns
	67.5831	67.5831	57.5831	18.9213		0,5	40,92	22,21	-18,71	-31.16 to -6.263		0,5	-18,71	4,059	P<0.01	**
	79.9342	57.1417	49.3493	10.3873
Average	75.1819	63.7053	50.6745	22.2115
SD	5.35534	4.98587	5.99877	9.65816
SEM	2.67767	2.49293	2.99939	4.82908

## Sheet: Dead cells MDA
		Fluorescence [% control]						Fluorescence dead/Fluorescence viable cells
		Doxo						Doxo						Two-way ANOVA
		0	0.001	0.01	0.2			0	0.001	0.01	0.2			Source of Variation	% of total variation	P value					Source of Variation	P value summary	Significant?
	-	100	89.9194	93.1452	86.6935			1	1.05764	1.49001	2.16693			Interaction	4,86	0,1854					Interaction	ns	No
		100	94.3548	95.5645	90.3226			1	1.24684	1.26283	3.34218			I-CBP	0,01	0,9087					I-CBP	ns	No
		100	109.459	103.604	97.7477			1	1.23947	1.59552	2.35214			Drug concentration	72,78	P<0.0001					Drug concentration	***	Yes
		100.141	98.8701	98.5876	92.6554			1.00141	1.17978	1.37619	2.6366
	Average	100.035	98.1509	97.7252	91.8548		Average	1.00035	1.18093	1.43114	2.62446
	SD	0.0706215	8.37793	4.5072	4.63156		SD	0.000706215	0.0875081	0.143567	0.515997			Bonferroni posttests
	SEM	0.0353107	4.18896	2.2536	2.31578		SEM	0.000353107	0.043754	0.0717836	0.257998			- vs I-CBP
														Drug concentration	-	I-CBP	Difference	95% CI of diff.			Drug concentration	Difference	t	P value	Summary
														0	1,000	0,6940	-0,3063	-1.349 to 0.7365			0	-0,3063	0,7931	P > 0.05	ns
														0,001	1,181	0,8778	-0,3032	-1.346 to 0.7395			0,001	-0,3032	0,7853	P > 0.05	ns
	I-CBP	47.1774	52.0161	46.371	47.1774			0.608608	1.09486	1.42655	1.88681			0,01	1,431	1,362	-0,06925	-1.112 to 0.9735			0,01	-0,06925	0,1793	P > 0.05	ns
		55.2419	50.4032	45.5645	49.1935			0.729811	0.8475	1.05346	4.55031			0,2	2,625	3,393	0,7683	-0.2745 to 1.811			0,2	0,7683	1,989	P > 0.05	ns
		54.8387	43.1452	47.9839	47.5806			0.811426	0.749267	1.7751	2.51466
		50	46.7742	49.5968	47.9839			0.625515	0.818564	1.19347	4.61948
	Average	51.8145	48.0847	47.379	47.9839		Average	0.69384	0.877548	1.36214	3.39282
	SD	3.90248	3.95593	1.78819	0.871067		SD	0.0949617	0.150624	0.315394	1.40044
	SEM	1.95124	1.97797	0.894095	0.435534		SEM	0.0474809	0.0753118	0.157697	0.700221
		Dauno						Dauno						Two-way ANOVA
		0	0.001	0.01	0.2			0	0.001	0.01	0.2			Source of Variation	% of total variation	P value					Source of Variation	P value summary	Significant?
	-	100	88.7097	89.1129	82.2581			1	1.14439	1.42551	1.73141			Interaction	13,71	0,0221					Interaction	*	Yes
		100	91.9355	87.9032	84.2742			1	1.36066	1.30098	1.94891			I-CBP	0,00	0,9901					I-CBP	ns	No
		100	102.252	102.252	97.7477			1	1.40598	1.57471	1.71062			Drug concentration	57,81	P<0.0001					Drug concentration	***	Yes
		100.141	95.339	94.0678	88.9831			1.00141	1.25954	1.39188	1.88095
	Average	100.035	94.5591	93.334	88.3158		Average	1.00035	1.29264	1.42327	1.81797			Bonferroni posttests
	SD	0.0706215	5.79919	6.51625	6.89052		SD	0.000706215	0.116256	0.113838	0.115657			- vs I-CBP
	SEM	0.0353107	2.8996	3.25813	3.44526		SEM	0.000353107	0.0581282	0.0569188	0.0578286			Drug concentration	-	I-CBP	Difference	95% CI of diff.			Drug concentration	Difference	t	P value	Summary
														0	1,000	0,6940	-0,3063	-1.138 to 0.5258			0	-0,3063	0,9939	P > 0.05	ns
														0,001	1,293	0,9025	-0,3903	-1.222 to 0.4418			0,001	-0,3903	1,266	P > 0.05	ns
														0,01	1,424	1,227	-0,1970	-1.029 to 0.6351			0,01	-0,1970	0,6393	P > 0.05	ns
	I-CBP	47.1774	46.7742	48.3871	44.3548			0.608608	0.890714	1.16569	4.43548			0,2	1,818	2,719	0,9013	0.06919 to 1.733			0,2	0,9013	2,925	P < 0.05	*
		55.2419	47.1774	45.5645	42.7419			0.729811	0.953603	1.29659	2.50956
		54.8387	45.5645	43.1452	43.5484			0.811426	0.921001	1.37569	2.30155
		50	46.371	44.3548	42.3387			0.625515	0.844119	1.06733	1.63016
	Average	51.8145	46.4718	45.3629	43.246		Average	0.69384	0.902359	1.22632	2.71919
	SD	3.90248	0.688639	2.24507	0.894095		SD	0.0949617	0.0465507	0.136874	1.20416
	SEM	1.95124	0.34432	1.12253	0.447048		SEM	0.0474809	0.0232754	0.0684371	0.602081
		Bleo						Bleo						Two-way ANOVA
		0	1	5	50			0	1	5	50			Source of Variation	% of total variation	P value					Source of Variation	P value summary	Significant?
	-	100	92.3387	91.129	81.8548			1	1.15402	1.51844	1.9254			Interaction	7,70	0,0645					Interaction	ns	No
		100	93.1452	96.7742	80.6452			1	1.29563	1.47353	1.5705			I-CBP	4,24	0,0433					I-CBP	*	Yes
		100	102.252	103.604	88.2883			1	1.26991	1.75796	1.87283			Drug concentration	65,69	P<0.0001					Drug concentration	***	Yes
		100.141	97.0339	98.3051	84.6045			1.00141	1.31476	1.49642	2.14336
	Average	100.035	96.1925	97.453	83.8482		Average	1.00035	1.25858	1.56159	1.87802			Bonferroni posttests
	SD	0.0706215	4.53014	5.1319	3.39212		SD	0.000706215	0.0720889	0.13219	0.236112			- vs I-CBP
	SEM	0.0353107	2.26507	2.56595	1.69606		SEM	0.000353107	0.0360444	0.066095	0.118056			Drug concentration	-	I-CBP	Difference	95% CI of diff.			Drug concentration	Difference	t	P value	Summary
														0	1,000	0,6940	-0,3063	-0.8891 to 0.2766			0	-0,3063	1,419	P > 0.05	ns
														1	1,259	0,7465	-0,5122	-1.095 to 0.07056			1	-0,5122	2,373	P > 0.05	ns
														5	1,562	1,167	-0,3948	-0.9776 to 0.1881			5	-0,3948	1,829	P > 0.05	ns
	I-CBP	47.1774	45.9677	42.7419	41.5323			0.608608	0.765938	1.31461	2.372			50	1,878	2,170	0,2920	-0.2908 to 0.8748			50	0,2920	1,353	P > 0.05	ns
		55.2419	47.9839	48.3871	45.9677			0.729811	0.861571	1.28747	1.46569
		54.8387	43.9516	44.3548	42.3387			0.811426	0.669041	1.12368	3.19484
		50	44.7581	44.3548	35.4839			0.625515	0.689284	0.940882	1.64605
	Average	51.8145	45.6653	44.9597	41.3306		Average	0.69384	0.746459	1.16666	2.16965
	SD	3.90248	1.75376	2.40813	4.34911		SD	0.0949617	0.0873552	0.172535	0.787753
	SEM	1.95124	0.876881	1.20406	2.17456		SEM	0.0474809	0.0436776	0.0862677	0.393877
		Mtx						Mtx						Two-way ANOVA
		0	1	5	50			0	1	5	50			Source of Variation	% of total variation	P value					Source of Variation	P value summary	Significant?
	-	100	88.3065	92.3387	89.9194			1	1.26125	1.94359	2.24756			Interaction	0,97	0,5617					Interaction	ns	No
		100	87.5	93.9516	90.7258			1	1.47162	1.82963	2.09811			I-CBP	19,73	P<0.0001					I-CBP	***	Yes
		100	96.8468	98.6486	98.6486			1	1.69485	1.72638	2.92167			Drug concentration	68,19	P<0.0001					Drug concentration	***	Yes
		100.141	91.9492	96.1864	94.209			1.00141	1.36053	1.8727	2.17813
	Average	100.035	91.1506	95.2814	93.3757		Average	1.00035	1.44706	1.84308	2.36137			Bonferroni posttests
	SD	0.0706215	4.26228	2.74379	3.97772		SD	0.000706215	0.186204	0.0908806	0.378491			- vs I-CBP
	SEM	0.0353107	2.13114	1.3719	1.98886		SEM	0.000353107	0.0931022	0.0454403	0.189246			Drug concentration	-	I-CBP	Difference	95% CI of diff.			Drug concentration	Difference	t	P value	Summary
														0	1,000	0,6940	-0,3063	-0.7123 to 0.09980			0	-0,3063	2,037	P > 0.05	ns
														1	1,447	0,9318	-0,5155	-0.9215 to -0.1095			1	-0,5155	3,428	P<0.01	**
														5	1,843	1,270	-0,5735	-0.9796 to -0.1675			5	-0,5735	3,814	P<0.01	**
	I-CBP	47.1774	43.9516	43.9516	43.5484			0.608608	0.925114	1.5977	1.74167			50	2,362	1,794	-0,5677	-0.9738 to -0.1617			50	-0,5677	3,776	P<0.01	**
		55.2419	46.371	47.1774	43.1452			0.729811	0.902817	1.34248	1.5961
		54.8387	42.7419	46.371	42.3387			0.811426	0.832162	1.07211	2.23762
		50	44.3548	44.3548	41.5323			0.625515	1.06733	1.06733	1.59911
	Average	51.8145	44.3548	45.4637	42.6411		Average	0.69384	0.931855	1.2699	1.79363
	SD	3.90248	1.50873	1.55734	0.894095		SD	0.0949617	0.0986241	0.253559	0.303689
	SEM	1.95124	0.754366	0.778671	0.447048		SEM	0.0474809	0.049312	0.126779	0.151845
		Cispl						Cispl						Two-way ANOVA
		0	0.1	1	10			0	0.1	1	10			Source of Variation	% of total variation	P value					Source of Variation	P value summary	Significant?
	-	100	94.3548	91.129	95.1613			1	1.21722	1.45776	2.003			Interaction	9,02	0,0049					Interaction	**	Yes
		100	95.1613	97.5806	90.3226			1	1.1358	1.28947	1.56901			I-CBP	3,45	0,0188					I-CBP	*	Yes
		100	107.658	107.658	104.505			1	1.21907	1.48031	1.82886			Drug concentration	74,49	P<0.0001					Drug concentration	***	Yes
		100.141	100.141	99.8588	97.7401			1.00141	1.19495	1.39393	1.64344
	Average	100.035	99.3288	99.0565	96.9321		Average	1.00035	1.19176	1.40537	1.76108			Bonferroni posttests
	SD	0.0706215	6.11387	6.82267	5.91089		SD	0.000706215	0.0388814	0.0854866	0.194808			- vs I-CBP
	SEM	0.0353107	3.05694	3.41133	2.95544		SEM	0.000353107	0.0194407	0.0427433	0.0974041			Drug concentration	-	I-CBP	Difference	95% CI of diff.			Drug concentration	Difference	t	P value	Summary
														0	1,000	0,6940	-0,3063	-0.6843 to 0.07178			0	-0,3063	2,187	P > 0.05	ns
														0,1	1,192	0,8088	-0,3830	-0.7610 to -0.004966			0,1	-0,3830	2,736	P < 0.05	*
														1	1,405	1,074	-0,3318	-0.7098 to 0.04628			1	-0,3318	2,370	P > 0.05	ns
	I-CBP	47.1774	45.1613	43.9516	45.1613			0.608608	0.7525	1.25536	2.58037			10	1,761	2,077	0,3155	-0.06253 to 0.6935			10	0,3155	2,254	P > 0.05	ns
		55.2419	43.9516	42.3387	42.7419			0.729811	0.763272	0.889784	1.70003
		54.8387	44.3548	45.9677	44.7581			0.811426	0.964236	0.966051	2.36548
		50	43.1452	43.9516	43.1452			0.625515	0.755055	1.18335	1.66121
	Average	51.8145	44.1532	44.0524	43.9516		Average	0.69384	0.808766	1.07364	2.07677
	SD	3.90248	0.839381	1.48611	1.18706		SD	0.0949617	0.103748	0.173623	0.466044
	SEM	1.95124	0.419691	0.743056	0.593532		SEM	0.0474809	0.0518742	0.0868117	0.233022
		Etop						Etop
		0	1	10	100			0	1	10	100			Two-way ANOVA
	-	100	97.1774	95.5645	99.5968			1	1.14301	1.23282	1.81048			Source of Variation	% of total variation	P value					Source of Variation	P value summary	Significant?
		100	95.1613	91.129	92.3387			1	1.1358	1.20422	2.62823			Interaction	3,81	0,0696					Interaction	ns	No
		100	105.405	108.108	106.757			1	1.19357	1.4865	2.16329			I-CBP	26,79	P<0.0001					I-CBP	***	Yes
		100.141	100.424	99.2938	100.706			1.00141	1.14301	1.24509	2.12876			Drug concentration	58,04	P<0.0001					Drug concentration	***	Yes
	Average	100.035	99.542	98.5239	99.8496		Average	1.00035	1.15385	1.29216	2.18269
	SD	0.0706215	4.46986	7.2086	5.91383		SD	0.000706215	0.0266957	0.13069	0.336815			Bonferroni posttests
	SEM	0.0353107	2.23493	3.6043	2.95691		SEM	0.000353107	0.0133478	0.065345	0.168408			- vs I-CBP
														Drug concentration	-	I-CBP	Difference	95% CI of diff.			Drug concentration	Difference	t	P value	Summary
														0	1,000	0,6940	-0,3063	-0.6634 to 0.05090			0	-0,3063	2,315	P > 0.05	ns
		0	1	10	100									1	1,154	0,7508	-0,4033	-0.7604 to -0.04610			1	-0,4033	3,049	P < 0.05	*
	I-CBP	47.1774	46.371	42.3387	42.7419			0.608608	0.74178	0.769637	1.31491			10	1,292	0,8168	-0,4755	-0.8326 to -0.1184			10	-0,4755	3,595	P<0.01	**
		55.2419	48.3871	39.5161	41.9355			0.729811	0.868812	0.769357	1.19332			100	2,183	1,377	-0,8052	-1.162 to -0.4481			100	-0,8052	6,088	P<0.001	***
		54.8387	41.9355	46.7742	43.9516			0.811426	0.779416	0.910668	1.89021
		50	37.0968	40.3226	37.5			0.625515	0.612978	0.817085	1.11063
	Average	51.8145	43.4476	42.2379	41.5323		Average	0.69384	0.750746	0.816687	1.37727
	SD	3.90248	5.01877	3.24883	2.81296		SD	0.0949617	0.106179	0.066549	0.352103
	SEM	1.95124	2.50939	1.62441	1.40648		SEM	0.0474809	0.0530895	0.0332745	0.176052
		Pacli						Pacli						Two-way ANOVA
		0	0.001	0.01	0.5			0	0.001	0.01	0.5			Source of Variation	% of total variation	P value					Source of Variation	P value summary	Significant?
	-	100	110.887	98.7903	98.3871			1	1.43049	1.58031	2.45922			Interaction	3,42	0,4199					Interaction	ns	No
		100	95.9677	100	87.5			1	1.04436	1.68185	2.49051			I-CBP	8,06	0,0147					I-CBP	*	Yes
		100	102.252	108.559	111.261			1	1.40598	2.1998	2.25456			Drug concentration	60,55	P<0.0001					Drug concentration	***	Yes
		100.141	104.52	103.672	100			1.00141	1.18963	1.63192	2.55121
	Average	100.035	103.407	102.755	99.2871		Average	1.00035	1.26762	1.77347	2.43888			Bonferroni posttests
	SD	0.0706215	6.16079	4.39058	9.72342		SD	0.000706215	0.184028	0.287226	0.128672			- vs I-CBP
	SEM	0.0353107	3.0804	2.19529	4.86171		SEM	0.000353107	0.092014	0.143613	0.064336			Drug concentration	-	I-CBP	Difference	95% CI of diff.			Drug concentration	Difference	t	P value	Summary
														0	1,000	0,6940	-0,3063	-1.219 to 0.6070			0	-0,3063	0,9055	P > 0.05	ns
														0,001	1,268	0,7118	-0,5558	-1.469 to 0.3575			0,001	-0,5558	1,643	P > 0.05	ns
														0,01	1,774	0,9255	-0,8480	-1.761 to 0.06523			0,01	-0,8480	2,507	P > 0.05	ns
	I-CBP	47.1774	46.371	45.9677	46.7742			0.608608	0.74178	0.875357	1.43896			0,5	2,439	2,370	-0,06900	-0.9822 to 0.8442			0,5	-0,06900	0,2040	P > 0.05	ns
		55.2419	44.7581	46.7742	41.9355			0.729811	0.662267	1.08143	1.55135
		54.8387	45.5645	45.9677	42.7419			0.811426	0.6742	0.798285	2.25893
		50	43.9516	46.7742	43.9516			0.625515	0.769168	0.947818	4.23129
	Average	51.8145	45.1613	46.371	43.8508		Average	0.69384	0.711854	0.925722	2.37013
	SD	3.90248	1.04112	0.465605	2.11774		SD	0.0949617	0.0518241	0.120429	1.29277
	SEM	1.95124	0.520562	0.232803	1.05887		SEM	0.0474809	0.025912	0.0602146	0.646386

## Sheet: Casp3_7 MDA
	Doxorubicin
	Fluorescence [% control]						Fluorescence apoptosis/Fluorescence viable						Two-way ANOVA
	0	0.001	0.01	0.2			0	0.001	0.01	0.2			Source of Variation	% of total variation	P value		Source of Variation	P value summary	Significant?		Source of Variation	Df	Sum-of-squares	Mean square	F
-	100	563.636	700	1990.91			1	6.62955	11.1976	49.7634			Interaction	24,93	P<0.0001		Interaction	***	Yes		Interaction	3	94390	31460	12,55
	100	590.909	518.182	1300			1	7.80851	6.84746	48.1035			I-CBP	14,05	0,0001		I-CBP	***	Yes		I-CBP	1	53190	53190	21,22
	100	409.091	954.545	1945.45			1	4.63237	14.7002	46.8142			Drug concentration	45,14	P<0.0001		Drug concentration	***	Yes		Drug concentration	3	170900	56980	22,73
	100	387.879	724.242	1745.45			1	4.62842	10.1097	49.6687											Residual	24	60160	2506
Average	100	487.879	724.242	1745.45		Average	1	5.92471	10.7138	48.5875
SD	0	104.183	178.968	315.53		SD	0	1.57014	3.23723	1.40601			Bonferroni posttests
SEM	0	52.0913	89.4838	157.765		SEM	0	0.78507	1.61862	0.703003			- vs I-CBP
													Drug concentration	-	I-CBP	Difference	95% CI of diff.		Drug concentration	Difference	t	P value	Summary
													0	1,000	4,091	3,091	-92.50 to 98.68		0	3,091	0,08731	P > 0.05	ns
													0,001	5,925	21,32	15,39	-80.20 to 111.0		0,001	15,39	0,4348	P > 0.05	ns
I-CBP	109.091	1700	1436.36	3972.73			1.40732	35.7824	44.1882	158.885			0,01	10,71	50,07	39,35	-56.24 to 134.9		0,01	39,35	1,112	P > 0.05	ns
	327.273	963.636	1118.18	4881.82			4.32366	16.203	25.8526	451.559			0,2	48,59	316,9	268,3	172.7 to 363.9		0,2	268,3	7,579	P<0.001	***
	372.727	936.364	2390.91	4618.18			5.51509	16.2611	88.4486	244.073
	409.091	972.727	1736.36	4290.91			5.11785	17.0231	41.7828	413.093
Average	304.545	1143.18	1670.45	4440.91		Average	4.09098	21.3174	50.068	316.902
SD	134.533	371.534	542.587	394.766		SD	1.85641	9.65059	26.8494	138.634
SEM	67.2666	185.767	271.294	197.383		SEM	0.928203	4.8253	13.4247	69.3172
	Daunorubicin
	0	0.001	0.01	0.2			0	0.001	0.01	0.2			Two-way ANOVA
-	100	409.091	645.455	1027.27			1	5.27744	10.3251	21.6225			Source of Variation	% of total variation	P value		Source of Variation	P value summary	Significant?		Source of Variation	Df	Sum-of-squares	Mean square	F
	100	472.727	881.818	1172.73			1	6.99645	13.0511	27.1203			Interaction	19,35	0,0022		Interaction	**	Yes		Interaction	3	9426	3142	6,499
	100	354.545	527.273	1381.82			1	4.87505	8.12011	24.1823			I-CBP	13,12	0,0013		I-CBP	**	Yes		I-CBP	1	6389	6389	13,21
	100	412.121	684.848	1193.94			1	5.44461	10.1334	25.2379			Drug concentration	43,70	P<0.0001		Drug concentration	***	Yes		Drug concentration	3	21290	7095	14,68
Average	100	412.121	684.848	1193.94		Average	1	5.64839	10.4074	24.5408											Residual	24	11600	483,5
SD	0	48.2951	147.399	145.518		SD	0	0.929958	2.02506	2.2938
SEM	0	24.1475	73.6993	72.7588		SEM	0	0.464979	1.01253	1.1469
													Bonferroni posttests
													- vs I-CBP
													Drug concentration	-	I-CBP	Difference	95% CI of diff.		Drug concentration	Difference	t	P value	Summary
I-CBP	109.091	263.636	709.091	2018.18			1.40732	5.02039	17.0827	201.818			0	1,000	4,091	3,091	-38.89 to 45.07		0	3,091	0,1988	P > 0.05	ns
	327.273	836.364	1036.36	1590.91			4.32366	16.9055	29.4908	93.4091			0,001	5,648	12,34	6,694	-35.29 to 48.68		0,001	6,694	0,4305	P > 0.05	ns
	372.727	645.455	1090.91	1654.55			5.51509	13.0466	34.7838	87.4434			0,01	10,41	26,52	16,11	-25.87 to 58.10		0,01	16,11	1,036	P > 0.05	ns
	409.091	790.909	1027.27	1663.64			5.11785	14.3974	24.7197	64.0547			0,2	24,54	111,7	87,14	45.16 to 129.1		0,2	87,14	5,605	P<0.001	***
Average	304.545	634.091	965.909	1731.82		Average	4.09098	12.3425	26.5192	111.681
SD	134.533	260.046	173.503	193.631		SD	1.85641	5.13656	7.5149	61.412
SEM	67.2666	130.023	86.7515	96.8157		SEM	0.928203	2.56828	3.75745	30.706
	Bleomycin												Two-way ANOVA
	0	1	5	50			0	1	5	50			Source of Variation	% of total variation	P value		Source of Variation	P value summary	Significant?		Source of Variation	Df	Sum-of-squares	Mean square	F
-	100	927.273	1000	1209.09			1	11.5887	16.6625	28.4404			Interaction	12,30	0,0034		Interaction	**	Yes		Interaction	3	3232	1077	5,976
	100	300	1163.64	1418.18			1	4.17295	17.7181	27.6179			I-CBP	15,07	P<0.0001		I-CBP	***	Yes		I-CBP	1	3961	3961	21,97
	100	845.455	1072.73	1700			1	10.5001	18.2021	36.0615			Drug concentration	56,17	P<0.0001		Drug concentration	***	Yes		Drug concentration	3	14760	4921	27,30
	100	690.909	1078.79	1442.42			1	9.36144	16.4215	36.5422											Residual	24	4327	180,3
Average	100	690.909	1078.79	1442.42		Average	1	8.9058	17.2511	32.1655
SD	0	278.425	66.9416	201.145		SD	0	3.28366	0.847969	4.79203			Bonferroni posttests
SEM	0	139.213	33.4708	100.572		SEM	0	1.64183	0.423984	2.39602			- vs I-CBP
													Drug concentration	-	I-CBP	Difference	95% CI of diff.		Drug concentration	Difference	t	P value	Summary
													0,000	1,000	4,091	3,091	-22.55 to 28.73		0,000	3,091	0,3256	P > 0.05	ns
													1,000	8,906	18,52	9,615	-16.02 to 35.25		1,000	9,615	1,013	P > 0.05	ns
I-CBP	109.091	1254.55	1727.27	1863.64			1.40732	20.9039	53.1254	106.436			5,000	17,25	38,32	21,07	-4.570 to 46.70		5,000	21,07	2,219	P > 0.05	ns
	327.273	1118.18	1418.18	1918.18			4.32366	20.0774	37.7345	61.1616			50,000	32,17	87,40	55,23	29.60 to 80.87		50,000	55,23	5,817	P<0.001	***
	372.727	1227.27	1527.27	1690.91			5.51509	18.6818	38.6917	127.594
	409.091	936.364	1118.18	1172.73			5.11785	14.4202	23.7196	54.4014
Average	304.545	1134.09	1447.73	1661.36		Average	4.09098	18.5208	38.3178	87.3984
SD	134.533	144.385	254.261	339.857		SD	1.85641	2.88346	12.0118	35.3805
SEM	67.2666	72.1926	127.131	169.928		SEM	0.928203	1.44173	6.00592	17.6902
	Etoposide												Two-way ANOVA
	0	1	10	100			0	1	10	100			Source of Variation	% of total variation	P value		Source of Variation	P value summary	Significant?		Source of Variation	Df	Sum-of-squares	Mean square	F
-	100	1036.36	1009.09	1272.73			1	12.1898	13.0177	23.1358			Interaction	10,01	0,0033		Interaction	**	Yes		Interaction	3	2238	746,0	6,013
	100	1081.82	990.909	1618.18			1	12.9121	13.0943	46.0582			I-CBP	26,87	P<0.0001		I-CBP	***	Yes		I-CBP	1	6004	6004	48,39
	100	1281.82	972.727	1218.18			1	14.5148	13.3751	24.6849			Drug concentration	49,79	P<0.0001		Drug concentration	***	Yes		Drug concentration	3	11130	3709	29,89
	100	1300	990.909	1369.7			1	14.7965	12.4254	28.9531											Residual	24	2978	124,1
Average	100	1175	990.909	1369.7		Average	1	13.6033	12.9781	30.708
SD	0	135.324	14.8454	177.111		SD	0	1.25566	0.399232	10.525
SEM	0	67.6622	7.4227	88.5554		SEM	0	0.627831	0.199616	5.2625			Bonferroni posttests
													- vs I-CBP
													Drug concentration	-	I-CBP	Difference	95% CI of diff.		Drug concentration	Difference	t	P value	Summary
													0	1,000	4,091	3,091	-18.18 to 24.36		0	3,091	0,3924	P > 0.05	ns
I-CBP	109.091	3690.91	781.818	1372.73			1.40732	57.688	38.4201	74.9009			1	13,60	36,40	22,80	1.533 to 44.07		1	22,80	2,895	P < 0.05	*
	327.273	954.545	654.545	2000			4.32366	28.5845	48.6258	73.9874			10	12,98	48,13	35,15	13.88 to 56.42		10	35,15	4,463	P<0.001	***
	372.727	972.727	4581.82	2327.27			5.51509	28.9385	75.9325	102.997			100	30,71	79,25	48,54	27.27 to 69.81		100	48,54	6,163	P<0.001	***
	409.091	1263.64	1227.27	1690.91			5.11785	30.4074	29.5323	65.1048
Average	304.545	1720.45	1811.36	1847.73		Average	4.09098	36.4046	48.1277	79.2476
SD	134.533	1321.25	1863.22	409.621		SD	1.85641	14.2109	20.1112	16.4381
SEM	67.2666	660.624	931.61	204.81		SEM	0.928203	7.10544	10.0556	8.21904
	Cisplatin
	0	0.1	1	10			0	0.1	1	10			Two-way ANOVA
-	100	81.8182	245.455	681.818			1	1.05549	3.92645	14.3512			Source of Variation	% of total variation	P value		Source of Variation	P value summary	Significant?		Source of Variation	Df	Sum-of-squares	Mean square	F
	100	209.091	209.091	554.545			1	2.49561	2.76301	9.6331			Interaction	20,66	0,0024		Interaction	**	Yes		Interaction	3	7227	2409	6,429
	100	190.909	200	1245.45			1	2.16177	2.75003	21.7959			I-CBP	14,45	0,0012		I-CBP	**	Yes		I-CBP	1	5054	5054	13,49
	100	106.061	218.182	827.273			1	1.26558	3.0456	13.9101			Drug concentration	39,17	P<0.0001		Drug concentration	***	Yes		Drug concentration	3	13700	4567	12,19
Average	100	146.97	218.182	827.273		Average	1	1.74461	3.12127	14.9226											Residual	24	8994	374,7
SD	0	62.4713	19.6386	300.229		SD	0	0.693394	0.553838	5.05214
SEM	0	31.2356	9.8193	150.115		SEM	0	0.346697	0.276919	2.52607			Bonferroni posttests
													- vs I-CBP
													Drug concentration	-	I-CBP	Difference	95% CI of diff.		Drug concentration	Difference	t	P value	Summary
													0,000	1,000	4,091	3,091	-33.87 to 40.05		0,000	3,091	0,2258	P > 0.05	ns
I-CBP	109.091	400	754.545	1472.73			1.40732	6.665	21.5515	84.1468			0,100	1,745	9,554	7,809	-29.15 to 44.77		0,100	7,809	0,5705	P > 0.05	ns
	327.273	409.091	772.727	1409.09			4.32366	7.10435	16.2395	56.0455			1,000	3,121	15,91	12,79	-24.18 to 49.75		1,000	12,79	0,9340	P > 0.05	ns
	372.727	400	681.818	3227.27			5.51509	8.69565	14.329	170.563			10,000	14,92	91,78	76,85	39.89 to 113.8		10,000	76,85	5,615	P<0.001	***
	409.091	900	427.273	1463.64			5.11785	15.7503	11.5038	56.3542
Average	304.545	527.273	659.091	1893.18		Average	4.09098	9.55383	15.906	91.7773
SD	134.533	248.522	159.458	889.838		SD	1.85641	4.22209	4.23671	54.1508
SEM	67.2666	124.261	79.7292	444.919		SEM	0.928203	2.11104	2.11835	27.0754
	Methotrexat
	0	1	10	100			0	1	10	100			Two-way ANOVA
-	100	581.818	1136.36	1881.82			1	8.30991	23.9187	47.0366			Source of Variation	% of total variation	P value		Source of Variation	P value summary	Significant?		Source of Variation	Df	Sum-of-squares	Mean square	F
	100	518.182	881.818	1090.91			1	8.71504	17.1727	25.2282			Interaction	9,40	0,0001		Interaction	***	Yes		Interaction	3	1749	583,0	10,71
	100	727.273	1127.27	1290.91			1	12.7275	19.7277	38.2327			I-CBP	13,41	P<0.0001		I-CBP	***	Yes		I-CBP	1	2496	2496	45,84
	100	609.091	1048.48	1421.21			1	9.01247	20.4134	32.8587			Drug concentration	70,17	P<0.0001		Drug concentration	***	Yes		Drug concentration	3	13060	4354	79,95
Average	100	609.091	1048.48	1421.21		Average	1	9.69123	20.3081	35.8391											Residual	24	1307	54,45
SD	0	87.5123	117.91	335.776		SD	0	2.04457	2.78181	9.17585
SEM	0	43.7561	58.9548	167.888		SEM	0	1.02228	1.39091	4.58793
													Bonferroni posttests
													- vs I-CBP
													Drug concentration	-	I-CBP	Difference	95% CI of diff.		Drug concentration	Difference	t	P value	Summary
I-CBP	109.091	754.545	1618.18	2645.45			1.40732	15.882	48.8229	85.8023			0,000	1,000	4,091	3,091	-11.00 to 17.18		0,000	3,091	0,5924	P > 0.05	ns
	327.273	1109.09	1281.82	1418.18			4.32366	21.5934	36.4755	62.4638			10	9,691	20,16	10,46	-3.625 to 24.55		10	10,46	2,005	P > 0.05	ns
	372.727	1036.36	1163.64	1800			5.51509	20.1774	26.9035	95.1307			10	20,31	35,20	14,89	0.8008 to 28.98		10	14,89	2,854	P < 0.05	*
	409.091	954.545	772.727	1527.27			5.11785	22.9696	28.5944	68.8044			100	35,84	78,05	42,21	28.12 to 56.30		100	42,21	8,090	P<0.001	***
Average	304.545	963.636	1209.09	1847.73		Average	4.09098	20.1556	35.1991	78.0503
SD	134.533	153.023	348.867	555.532		SD	1.85641	3.06864	9.9946	15.0583
SEM	67.2666	76.5114	174.433	277.766		SEM	0.928203	1.53432	4.9973	7.52917
	Paclitaxel												Two-way ANOVA
	0	0.001	0.01	0.5			0	0.001	0.01	0.5			Source of Variation	% of total variation	P value		Source of Variation	P value summary	Significant?		Source of Variation	Df	Sum-of-squares	Mean square	F
-	100	90.9091	427.273	927.273			1	1.17277	6.83493	23.1775			Interaction	22,91	P<0.0001		Interaction	***	Yes		Interaction	3	5036	1679	57,22
	100	527.273	754.545	672.727			1	5.73798	12.6903	19.1478			I-CBP	15,26	P<0.0001		I-CBP	***	Yes		I-CBP	1	3355	3355	114,4
	100	509.091	618.182	1090.91			1	7.00007	12.5266	22.1059			Drug concentration	58,62	P<0.0001		Drug concentration	***	Yes		Drug concentration	3	12890	4295	146,4
	100	375.758	600	896.97			1	4.27683	9.44466	22.8836											Residual	24	704,1	29,34
Average	100	375.758	600	896.97		Average	1	4.54691	10.3741	21.8287
SD	0	201.555	134.226	172.061		SD	0	2.50961	2.79213	1.84354			Bonferroni posttests
SEM	0	100.778	67.1128	86.0307		SEM	0	1.25481	1.39606	0.921772			- vs I-CBP
													Drug concentration	-	I-CBP	Difference	95% CI of diff.		Drug concentration	Difference	t	P value	Summary
													0	1,000	4,091	3,091	-7.251 to 13.43		0	3,091	0,8071	P > 0.05	ns
													0,001	4,547	12,62	8,074	-2.268 to 18.42		0,001	8,074	2,108	P > 0.05	ns
I-CBP	109.091	900	936.364	1418.18			1.40732	14.397	17.831	73.6288			0,01	10,37	17,31	6,931	-3.411 to 17.27		0,01	6,931	1,810	P > 0.05	ns
	327.273	736.364	800	1545.45			4.32366	10.8957	18.4962	77.1721			0,5	21,83	85,65	63,82	53.48 to 74.16		0,5	63,82	16,66	P<0.001	***
	372.727	745.455	854.545	1627.27			5.51509	11.0302	14.8402	86.002
	409.091	809.091	890.909	1618.18			5.11785	14.1594	18.0531	105.785
Average	304.545	797.727	870.455	1552.27		Average	4.09098	12.6206	17.3051	85.647
SD	134.533	75.4691	57.6754	96.602		SD	1.85641	1.9173	1.66638	14.3982
SEM	67.2666	37.7346	28.8377	48.301		SEM	0.928203	0.958649	0.83319	7.19909

## Sheet: A549 Resazuryna
	Doxo
	Concentration [µM]	1e-08	0.001	0.005	0.01	0.05	0.1	0.2	0.5	1	5						Two-way ANOVA
	Log10 Concentration[µM]	-8	-3	-2.30103	-2	-1.30103	-1	-0.69897	-0.30103	0	0.69897						Source of Variation	% of total variation	P value		Source of Variation	P value summary	Significant?		Source of Variation	Df	Sum-of-squares	Mean square	F
	-	100	112.231	94.5227	79.8192	67.9872	60.0904	44.8817	34.9907	40.6009	9.49216						Interaction	1.69	0.0097		Interaction	**	Yes		Interaction	9	1366	151.7	2.731
		100	105.116	88.0254	85.3429	83.0476	77.9314	39.021	41.2611	23.5343	18.9159						I-CBP	28.41	< 0.0001		I-CBP	***	Yes		I-CBP	1	23025	23025	414.5
		100	87.0134	66.2404	75.9307	54.561	48.1955	46.7178	23.8988	13.4413	28.1614						Drug concentration	65.79	< 0.0001		Drug concentration	***	Yes		Drug concentration	9	53316	5924	106.6
		100	106.383	87.0429	84.0772	71.7919	65.0158	45.5226	35.0226	27.3635	19.5028														Residual	60	3333	55.55
	Average	100	102.686	83.9579	81.2925	69.3469	62.8083	44.0358	33.7933	26.235	19.0181
	SD	0	10.8981	12.269	4.28486	11.7496	12.3086	3.42867	7.22525	11.2342	7.62865						Bonferroni posttests
	SEM	0	5.44904	6.13452	2.14243	5.8748	6.15428	1.71434	3.61263	5.61712	3.81433						- vs I-CBP
																	Drug concentration	-	I-CBP	Difference	95% CI of diff.		Drug concentration	Difference	t	P value	Summary
																	0.000	100	69.4	-30.6	-45.96 to -15.24		0.000	-30.6	5.805	P<0.001	***
																	0.001	102.7	56.9	-45.79	-61.15 to -30.43		0.001	-45.79	8.688	P<0.001	***
	I-CBP	74.6284	53.8687	40.1223	30.8163	32.8104	24.5679	2.39298	6.38128	3.42994	2.44616						0.005	83.96	41.79	-42.17	-57.53 to -26.81		0.005	-42.17	8.002	P<0.001	***
		60.6707	56.0288	41.7312	32.052	34.1261	25.5531	2.48894	6.63717	3.56748	2.54425						0.01	81.29	41.68	-39.62	-54.98 to -24.25		0.01	-39.62	7.516	P<0.001	***
		75.7985	59.6987	45.6685	57.376	37.3195	20.1193	10.2323	0.627746	1.4752	1.19272						0.05	69.35	34.87	-34.48	-49.84 to -19.12		0.05	-34.48	6.542	P<0.001	***
		66.5156	57.9936	39.6178	46.465	35.2229	33.4076	6.1465	1.84713	0.0636943	1.81529						0.1	62.81	25.91	-36.9	-52.26 to -21.53		0.1	-36.9	7.001	P<0.001	***
	Average	69.4033	56.8974	41.785	41.6773	34.8697	25.912	5.31517	3.87333	2.13408	1.9996						0.2	44.04	5.315	-38.72	-54.08 to -23.36		0.2	-38.72	7.347	P<0.001	***
	SD	7.1367	2.51507	2.74141	12.6488	1.90787	5.52798	3.71464	3.08588	1.67874	0.627451						0.5	33.79	3.875	-29.92	-45.28 to -14.56		0.5	-29.92	5.677	P<0.001	***
	SEM	3.56835	1.25754	1.37071	6.32442	0.953937	2.76399	1.85732	1.54294	0.83937	0.313726						1	26.23	2.135	-24.1	-39.46 to -8.739		1	-24.1	4.573	P<0.001	***
																	5	19.02	2	-17.02	-32.38 to -1.657		5	-17.02	3.229	P < 0.05	*
		Doxo								Doxo + I-CBP
		Rep1	Rep2	Rep3	Rep4	Average	SEM			Rep1	Rep2	Rep3	Rep4	Average	SEM
	a	-3.254	-3.4704	-2.5977	-3.3609					-1.5112	-1.9701	-2.4698	-2.297				IC50: - vs I-CBP
	b	-34.89	-36.586	-30.992	-36.064					-21.448	-23.435	-29.652	-26.888				Unpaired t test
	c	-20.689	-21.15	-32.027	-23.452					-50.0718	-50.5017	-53.5496	-51.8165				P value	0.0034
	Δ	948.024	1044.94	627.718	985.333					157.343	151.226	350.214	246.875				P value summary	**
	√Δ	30.79	32.3255	25.0543	31.39					12.5436	12.2974	18.714	15.7122				Are means signif. different? (P < 0.05)	Yes
	x1	-0.629994	-0.613831	-1.14288	-0.695348					-2.94613	-2.82666	-2.21435	-2.43269				One- or two-tailed P value?	Two-tailed
	x2	-10.0922	-9.92847	-10.7877	-10.0351					-11.2466	-9.06867	-9.79148	-9.27302				t, df	t=4.666 df=6
	IC50 [uM]	0.234426	0.243315	0.0719654	0.201675	0.187845	0.0396507			0.00113207	0.00149052	0.00610452	0.00369245	0.00310489	0.00114896
	IC50 [uM]	8.08734e-11	1.17904e-10	1.63051e-11	9.22335e-11					5.66801e-12	8.53744e-10	1.61629e-10	5.33314e-10
	Dauno
	Concentration [µM]	1e-08	0.001	0.005	0.01	0.05	0.1	0.2	0.5	1	5						Two-way ANOVA
	Log10 Concentration[µM]	-8	-3	-2.30103	-2	-1.30103	-1	-0.69897	-0.30103	0	0.69897						Source of Variation	% of total variation	P value		Source of Variation	P value summary	Significant?		Source of Variation	Df	Sum-of-squares	Mean square	F
	-	100	101.137	82.7988	72.1283	59.8251	52.0991	58.0758	45.5394	44.4315	11.4577						Interaction	2.42	0.0113		Interaction	*	Yes		Interaction	9	1662	184.7	2.666
		100	84.9722	89.2778	74.0556	65.6389	28.3333	27.0278	31.6389	27.1111	5.66667						I-CBP	24.74	< 0.0001		I-CBP	***	Yes		I-CBP	1	17013	17013	245.5
		100	93.0219	92.4029	87.7321	68.4299	67.417	55.4868	51.6038	30.7822	29.0377						Drug concentration	66.8	< 0.0001		Drug concentration	***	Yes		Drug concentration	9	45931	5103	73.65
		100	104.804	98.5908	85.8186	72.1368	51.3067	50.6149	50.743	39.0341	14.2583														Residual	60	4157	69.29
	Average	100	95.9838	90.7676	79.9336	66.5077	49.789	47.8013	44.8813	35.3397	15.1051
	SD	0	8.83891	6.57262	7.97757	5.18955	16.1114	14.1902	9.22581	7.84834	9.95359
	SEM	0	4.41946	3.28631	3.98878	2.59478	8.0557	7.09511	4.6129	3.92417	4.9768						Bonferroni posttests
																	- vs I-CBP
																	Drug concentration	-	I-CBP	Difference	95% CI of diff.		Drug concentration	Difference	t	P value	Summary
																	0.000	100	69.4	-30.6	-47.75 to -13.44		0.000	-30.6	5.198	P<0.001	***
	I-CBP	74.6284	60.8455	60.8455	27.9883	20.1749	26.8805	16.9096	17.6968	13.8776	3.06122						0.001	95.98	64.52	-31.47	-48.62 to -14.31		0.001	-31.47	5.346	P<0.001	***
		60.6707	61.5769	49.1154	26.6538	26.5769	24.5769	25.5	19.1538	19.2308	9.03846						0.005	90.77	57.3	-33.46	-50.62 to -16.31		0.005	-33.46	5.685	P<0.001	***
		75.7985	69.1615	69.9494	44.682	47.0456	15.8469	13.6522	14.834	6.11142	3.48903						0.01	79.93	32.47	-47.46	-64.62 to -30.31		0.01	-47.46	8.064	P<0.001	***
		66.5156	66.4873	49.3082	30.5534	33.359	26.9408	18.5626	18.5242	17.5634	4.41968						0.05	66.51	31.79	-34.72	-51.87 to -17.56		0.05	-34.72	5.899	P<0.001	***
	Average	69.4033	64.5178	57.3046	32.4694	31.7891	23.5613	18.6561	17.5522	14.1958	5.0021						0.1	49.79	23.56	-26.23	-43.38 to -9.073		0.1	-26.23	4.456	P<0.001	***
	SD	7.1367	3.98237	10.0571	8.30101	11.5077	5.25931	4.99789	1.90785	5.83524	2.75002						0.2	47.8	18.66	-29.15	-46.30 to -11.99		0.2	-29.15	4.952	P<0.001	***
	SEM	3.56835	1.99118	5.02853	4.15051	5.75384	2.62965	2.49894	0.953924	2.91762	1.37501						0.5	44.88	17.55	-27.33	-44.48 to -10.17		0.5	-27.33	4.643	P<0.001	***
																	1	35.34	14.2	-21.14	-38.30 to -3.989		1	-21.14	3.592	P<0.01	**
		Dauno								Dauno + I-CBP							5	15.11	5.002	-10.1	-27.26 to 7.052		5	-10.1	1.716	P > 0.05	ns
		Rep1	Rep2	Rep3	Rep4	Average	SEM			Rep1	Rep2	Rep3	Rep4	Average	SEM
	a	-1.9646	-2.7549	-2.5867	-2.9357					-1.4456	-1.2638	-2.7303	-1.5293
	b	-23.5	-32.308	-28.42	-31.661					-20.005	-16.126	-31.216	-19.263				IC50: - vs I-CBP
	c	-11.446	-31.912	-12.273	-14.968					-42.0652	-36.531	-48.886	-38.851				Unpaired t test
	Δ	462.303	692.149	680.71	826.653					156.962	75.3764	440.545	133.404				P value	0.0057
	√Δ	21.5012	26.3087	26.0904	28.7516					12.5285	8.68196	20.9892	11.5501				P value summary	**
	x1	-0.508697	-1.08884	-0.450299	-0.495526					-2.58597	-2.9451	-1.87284	-2.52172				Are means signif. different? (P < 0.05)	Yes
	x2	-11.453	-10.6386	-10.5367	-10.2893					-11.2526	-9.81483	-9.56033	-10.0742				One- or two-tailed P value?	Two-tailed
	IC50 [uM]	0.309958	0.0815012	0.354569	0.319502	0.266383	0.0623688			0.00259438	0.00113474	0.0134017	0.00300799	0.00503469	0.00281777		t, df	t=4.195 df=6
	IC50 [uM]	3.5235e-12	2.2981e-11	2.90621e-11	5.13694e-11					5.59012e-12	1.5317e-10	2.75211e-10	8.42877e-11
		Bleomycin															Two-way ANOVA
	Concentration [µM]	1e-08	1	2.5	5	7.5	10	25	50	75	100						Source of Variation	% of total variation	P value		Source of Variation	P value summary	Significant?		Source of Variation	Df	Sum-of-squares	Mean square	F
	Log10 Concentration[µM]	-8	0	0.39794	0.69897	0.875061	1	1.39794	1.69897	1.87506	2						Interaction	4.84	< 0.0001		Interaction	***	Yes		Interaction	9	2949	327.6	5.761
	-	100	84.1691	79.9708	73.1487	78.6006	63.0904	59.5627	48.3819	32.1574	19.5773						I-CBP	26.75	< 0.0001		I-CBP	***	Yes		I-CBP	1	16302	16302	286.7
		100	91.0556	68.4444	72.7222	78.2222	54.6389	43.4722	35.6389	24.3056	12.6111						Drug concentration	62.82	< 0.0001		Drug concentration	***	Yes		Drug concentration	9	38286	4254	74.81
		100	87.9347	92.5098	93.4665	76.601	70.6809	53.0838	55.0929	20.8441	1.23804														Residual	60	3412	56.86
		100	94.7604	81.194	80.3869	79.1442	64.617	55.9698	50.0192	33.9354	17.9541
	Average	100	89.48	80.5298	79.9311	78.142	63.2568	53.0221	47.2832	27.8106	12.8451						Bonferroni posttests
	SD	0	4.50773	9.83753	9.68477	1.09482	6.61472	6.89618	8.27191	6.25102	8.29061						- vs I-CBP
	SEM	0	2.25387	4.91876	4.84238	0.547409	3.30736	3.44809	4.13596	3.12551	4.14531						Drug concentration	-	I-CBP	Difference	95% CI of diff.		Drug concentration	Difference	t	P value	Summary
																	1e-08	100	69.4	-30.6	-46.14 to -15.06		1e-08	-30.6	5.738	P<0.001	***
																	1	89.48	50.81	-38.67	-54.21 to -23.13		1	-38.67	7.252	P<0.001	***
																	2.5	80.53	51.94	-28.59	-44.13 to -13.04		2.5	-28.59	5.361	P<0.001	***
	I-CBP	74.6284	40.5539	45.3644	36.2682	28.7755	19.5335	22.9155	13.5569	23.965	11.8076						5	79.93	42.81	-37.12	-52.66 to -21.58		5	-37.12	6.962	P<0.001	***
		60.6707	45.8846	54.3077	47.2692	40.3462	27.3462	28.1538	14.6538	6.69231	18.5385						7.5	78.14	40.97	-37.18	-52.72 to -21.63		7.5	-37.18	6.972	P<0.001	***
		75.7985	70.0056	62.296	42.0371	43.7817	13.8998	23.0163	21.6657	20.8216	11.2887						10	63.26	24.6	-38.66	-54.20 to -23.11		10	-38.66	7.25	P<0.001	***
		66.5156	46.8101	45.8109	45.6572	50.9608	37.6249	9.14681	16.2567	12.6057	9.98463						25	53.02	20.81	-32.21	-47.76 to -16.67		25	-32.21	6.042	P<0.001	***
	Average	69.4033	50.8136	51.9448	42.8079	40.966	24.6011	20.8081	16.5333	16.0212	12.9048						50	47.28	16.53	-30.75	-46.29 to -15.21		50	-30.75	5.767	P<0.001	***
	SD	7.1367	13.0884	8.03444	4.87796	9.25232	10.2851	8.1499	3.59675	7.84946	3.83324						75	27.81	16.02	-11.79	-27.33 to 3.752		75	-11.79	2.211	P > 0.05	ns
	SEM	3.56835	6.54419	4.01722	2.43898	4.62616	5.14257	4.07495	1.79838	3.92473	1.91662						100	12.85	12.91	0.06	-15.48 to 15.60		100	0.06	0.01125	P > 0.05	ns
		Bleomycin								Bleomycin + I-CBP
		Rep1	Rep2	Rep3	Rep4	Average	SEM			Rep1	Rep2	Rep3	Rep4	Average	SEM		IC50: - vs I-CBP
	a	-2.9738	-3.5395	-4.3552	-3.4511					-1.0678	-2.0693	-2.497	-2.1655				Unpaired t test
	b	-24.751	-29.341	-34.036	-27.793					-12.55	-17.373	-21.688	-18.77				P value	0.0002
	c	42.101	41.695	56.07	48.385					-7.412	4.063	12.346	4.844				P value summary	***
	Δ	1113.41	1451.21	2135.23	1440.38					125.844	335.451	593.681	394.272				Are means signif. different? (P < 0.05)	Yes
	√Δ	33.3678	38.0948	46.2086	37.9523					11.218	18.3153	24.3656	19.8563				One- or two-tailed P value?	Two-tailed
	x1	1.44879	1.23658	1.39748	1.47189					-0.623695	0.227693	0.536158	0.250814				t, df	t=8.183 df=6
	x2	-9.77181	-9.52617	-9.2125	-9.52527					-11.1294	-8.62329	-9.22178	-8.91856
	IC50 [uM]	28.1054	17.2419	24.9734	29.641	24.9904	2.7594			0.237851	1.68925	3.43683	1.78161	1.78639	0.653923
	IC50 [uM]	1.69117e-10	2.97733e-10	6.13051e-10	2.98355e-10					7.42262e-12	2.38075e-09	6.00094e-10	1.20626e-09
	Methotrexate																Two-way ANOVA
	Concentration [µM]	1e-08	1	2.5	5	7.5	10	25	50	75	100						Source of Variation	% of total variation	P value		Source of Variation	P value summary	Significant?		Source of Variation	Df	Sum-of-squares	Mean square	F
	Log10 Concentration[µM]	-8	0	0.39794	0.69897	0.875061	1	1.39794	1.69897	1.87506	2						Interaction	1.25	0.287		Interaction	ns	No		Interaction	9	620.2	68.91	1.243
	-		97.3973	92.5368	88.1781	72.286	84.1016	61.8752	59.2725	61.0881	51.1822						I-CBP	37.85	< 0.0001		I-CBP	***	Yes		I-CBP	1	18841	18841	339.8
			97.4914	96.6134	86.8297	87.7391	67.645	72.4083	60.461	61.6212	50.8028						Drug concentration	54.22	< 0.0001		Drug concentration	***	Yes		Drug concentration	9	26988	2999	54.09
			94.042	97.4287	83.0699	87.8645	81.7811	68.5826	74.6943	50.3355	48.6422														Residual	60	3326	55.44
			96.3102	95.5263	89.3593	89.2965	74.5093	70.9554	64.8092	51.0149	46.8757
	Average		96.3102	95.5263	86.8593	84.2965	77.0093	68.4554	64.8092	56.0149	49.3757						Bonferroni posttests
	SD		1.60433	2.1399	2.72942	8.03814	7.46125	4.66156	7.00658	6.17584	2.0073						- vs I-CBP
	SEM		0.802165	1.06995	1.36471	4.01907	3.73063	2.33078	3.50329	3.08792	1.00365						Drug concentration	-	I-CBP	Difference	95% CI of diff.		Drug concentration	Difference	t	P value	Summary
																	1e-08	100	69.4	-30.6	-45.94 to -15.25		1e-08	-30.6	5.811	P<0.001	***
																	1	96.31	64.73	-31.58	-46.93 to -16.23		1	-31.58	5.998	P<0.001	***
	I-CBP		76.3562	73.7222	80.9031	81.2167	51.3954	40.9251	24.3023	14.2992	19.3133						2.5	95.53	66.51	-29.02	-44.36 to -13.67		2.5	-29.02	5.511	P<0.001	***
			67.1684	77.2029	57.3848	61.6494	57.4161	38.4164	22.264	18.0934	11.5083						5	86.86	60.87	-25.99	-41.33 to -10.64		5	-25.99	4.936	P<0.001	***
			57.4161	66.5726	55.0329	51.5209	61.1477	29.8213	22.0132	13.0762	18.5011						7.5	84.3	61.77	-22.53	-37.88 to -7.184		7.5	-22.53	4.279	P<0.001	***
			57.9806	48.5419	50.1725	52.6811	44.0263	39.5422	24.0828	33.302	10.3481						10	77.01	53.5	-23.51	-38.86 to -8.168		10	-23.51	4.466	P<0.001	***
	Average		64.7303	66.5099	60.8733	61.767	53.4964	37.1762	23.1656	19.6927	14.9177						25	68.46	37.18	-31.28	-46.62 to -15.93		25	-31.28	5.941	P<0.001	***
	SD		8.9473	12.7699	13.6867	13.7337	7.48337	5.00949	1.19362	9.32092	4.64281						50	64.81	23.17	-41.64	-56.99 to -26.30		50	-41.64	7.909	P<0.001	***
	SEM		4.47365	6.38495	6.84337	6.86684	3.74169	2.50475	0.596812	4.66046	2.32141						75	56.02	19.69	-36.32	-51.67 to -20.98		75	-36.32	6.899	P<0.001	***
																	100	49.38	14.92	-34.46	-49.80 to -19.11		100	-34.46	6.545	P<0.001	***
		Methotrexate								Methotrexate + I-CBP
		Rep1	Rep2	Rep3	Rep4	Average	SEM			Rep1	Rep2	Rep3	Rep4	Average	SEM
	a	-1.1779	-2.6692	-10.566	-9.8994					-18.7	-15.703	-14.998	-9.7952				IC50: - vs I-CBP
	b	-20.792	-17.75	-1.0896	-5.0766					2.8217	0.4842	4.5238	0.9386				Unpaired t test
	c	49.119	49.726	44.815	47.211					28.952	20.912	11.292	5.112				P value	0.0001
	Δ	663.736	845.977	1895.25	1895.21					2173.57	1313.76	697.894	201.173				P value summary	***
	√Δ	25.7631	29.0857	43.5345	43.5341					46.6216	36.2458	26.4177	14.1836				Are means signif. different? (P < 0.05)	Yes
	x1	2.11015	2.12342	2.00856	1.94241					1.32201	1.16952	1.03152	0.771917				One- or two-tailed P value?	Two-tailed
	x2	-19.7619	-8.77336	-2.11168	-2.45523					-1.17112	-1.13869	-0.729894	-0.676094				t, df	t=8.814 df=6
	IC50 [uM]	128.868	132.869	101.99	87.5817	112.827	10.8542			20.99	14.7748	10.7528	5.91448	13.108	3.19111
	IC50 [uM]	1.73022e-20	1.68517e-09	0.00773248	0.00350564					0.0674342	0.0726629	0.186254	0.210817
	Cisplatin																Two-way ANOVA
	Concentration [µM]	1e-08	0.01	0.05	0.1	0.5	1	5	10	50	100						Source of Variation	% of total variation	P value		Source of Variation	P value summary	Significant?		Source of Variation	Df	Sum-of-squares	Mean square	F
	Log10 Concentration[µM]	-8	-2	-1.30103	-1	-0.30103	0	0.69897	1	1.69897	2						Interaction	2.04	0.0131		Interaction	*	Yes		Interaction	9	599	66.55	2.605
	-	100	91.1257	91.3139	89.9341	90.4359	85.105	78.0495	77.7987	74.0044	60.7087						I-CBP	50.32	< 0.0001		I-CBP	***	Yes		I-CBP	1	14743	14743	577.1
		100	94.4183	90.8435	92.8191	85.7949	85.3873	83.788	68.1405	71.9034	56.9771						Drug concentration	42.4	< 0.0001		Drug concentration	***	Yes		Drug concentration	9	12423	1380	54.03
		100	87.9272	93.6344	93.6971	90.3418	80.1819	85.2618	80.9972	65.1615	67.7955														Residual	60	1533	25.55
		100	91.1571	91.9306	92.1501	88.8575	83.5581	82.3665	75.6454	70.3564	61.8271
	Average	100	91.1571	91.9306	92.1501	88.8575	83.5581	82.3665	75.6454	70.3564	61.8271						Bonferroni posttests
	SD	0	2.65006	1.21996	1.60739	2.16593	2.3901	3.11126	5.4651	3.77219	4.48686						- vs I-CBP
	SEM	0	1.32503	0.609979	0.803695	1.08297	1.19505	1.55563	2.73255	1.88609	2.24343						Drug concentration	-	I-CBP	Difference	95% CI of diff.		Drug concentration	Difference	t	P value	Summary
																	1e-08	100	69.4	-30.6	-41.01 to -20.18		1e-08	-30.6	8.561	P<0.001	***
																	0.01	91.16	74.72	-16.44	-26.86 to -6.024		0.01	-16.44	4.6	P<0.001	***
	I-CBP	74.6284	80.5582	80.3073	74.4748	69.8965	66.9175	63.0292	47.852	36.0332	42.1135						0.05	91.93	73.01	-18.92	-29.34 to -8.502		0.05	-18.92	5.293	P<0.001	***
		60.6707	77.3501	65.8026	58.7065	51.0867	55.7476	49.3585	44.5405	39.3297	28.5415						0.1	92.15	65.45	-26.7	-37.12 to -16.28		0.1	-26.7	7.47	P<0.001	***
		75.7985	68.8815	75.6921	65.7254	48.7818	57.5581	56.9214	43.0233	40.5316	18.8261						0.5	88.86	55.81	-33.05	-43.47 to -22.63		0.5	-33.05	9.248	P<0.001	***
		66.5156	72.0738	70.2474	62.897	53.4593	57.058	53.5403	43.0139	39.892	28.0072						1	83.56	59.32	-24.24	-34.65 to -13.82		1	-24.24	6.782	P<0.001	***
	Average	69.4033	74.7159	73.0124	65.4509	55.8061	59.3203	55.7123	44.6074	38.9466	29.3721						5	82.37	55.71	-26.65	-37.07 to -16.24		5	-26.65	7.458	P<0.001	***
	SD	7.1367	5.23106	6.32517	6.67121	9.58577	5.12202	5.77602	2.27892	2.00336	9.59364						10	75.65	44.61	-31.04	-41.45 to -20.62		10	-31.04	8.684	P<0.001	***
	SEM	3.56835	2.61553	3.16259	3.33561	4.79288	2.56101	2.88801	1.13946	1.00168	4.79682						50	70.36	38.95	-31.41	-41.83 to -20.99		50	-31.41	8.788	P<0.001	***
																	100	61.83	29.37	-32.46	-42.87 to -22.04		100	-32.46	9.081	P<0.001	***
		Cisplatin								Cisplatin + I-CBP
		Rep1	Rep2	Rep3	Rep4	Average	SEM			Rep1	Rep2	Rep3	Rep4	Average	SEM
	a	-2.1625	-1.9726	-2.531	-2.222					-1.8166	0.2575	-2.3252	-1.0395				IC50: - vs I-CBP
	b	-6.6537	-8.2255	-6.189	-7.0214					-11.29	-10.173	-10.97	-10.01				Unpaired t test
	c	36.283	35.169	37.587	36.37					16.12	2.74	7.769	5.99				P value	< 0.0001
	Δ	358.12	345.156	418.835	372.557					244.598	100.668	192.599	125.107				P value summary	***
	√Δ	18.9241	18.5784	20.4654	19.3017					15.6396	10.0333	13.878	11.1851				Are means signif. different? (P < 0.05)	Yes
	x1	2.83708	2.62417	2.82032	2.76335					1.19719	0.271202	0.625322	0.565225				One- or two-tailed P value?	Two-tailed
	x2	-5.91393	-6.79405	-5.2656	-5.9233					-7.4121	39.2356	-5.3432	-10.1949				t, df	t=9.671 df=6
	IC50 [uM]	687.187	420.893	661.176	579.895	587.288	59.987			15.7468	1.86725	4.22009	3.67473	6.37723	3.16342
	IC50 [uM]	1.21918e-06	1.60676e-07	5.42505e-06	1.19318e-06					3.87168e-08	1.72026e+39	4.53737e-06	6.38477e-11
		Etoposide
	Concentration [µM]	1e-08	1	2.5	5	7.5	10	25	50	75	100						Two-way ANOVA
	Log10 Concentration[µM]	-8	0	0.39794	0.69897	0.875061	1	1.39794	1.69897	1.87506	2						Source of Variation	% of total variation	P value		Source of Variation	P value summary	Significant?		Source of Variation	Df	Sum-of-squares	Mean square	F
	-	100	108.056	101.569	91.013	78.4366	76.8679	55.7564	48.7104	45.5198	34.1664						Interaction	1.44	0.0956		Interaction	ns	No		Interaction	9	870.8	96.76	1.758
		100	89.9613	92.0077	80.8075	78.042	67.2566	75.6361	53.844	31.3053	35.094						I-CBP	43.67	< 0.0001		I-CBP	***	Yes		I-CBP	1	26361	26361	478.9
		100	80.6195	80.9605	82.154	91.7022	75.6749	44.3592	43.8193	55.2714	44.8991						Drug concentration	49.41	< 0.0001		Drug concentration	***	Yes		Drug concentration	9	29826	3314	60.21
		100	97.4566	95.9401	88.6457	86.3711	76.6484	61.3591	51.0702	45.9641	39.6775														Residual	60	3302	55.04
	Average	100	94.0234	92.6193	85.6551	83.638	74.112	59.2777	49.361	44.5152	38.4593
	SD	0	11.6172	8.70674	4.94665	6.6048	4.59953	12.9986	4.24864	9.88779	4.92304						Bonferroni posttests
	SEM	0	5.80859	4.35337	2.47332	3.3024	2.29976	6.49929	2.12432	4.9439	2.46152						- vs I-CBP
																	Drug concentration	-	I-CBP	Difference	95% CI of diff.		Drug concentration	Difference	t	P value	Summary
																	0	100	69.4	-30.6	-45.89 to -15.31		0	-30.6	5.832	P<0.001	***
	I-CBP	74.6284	53.1508	38.2345	48.1255	40.9466	28.9551	12.1776	17.4953	11.6458	7.01941						1	94.02	50.97	-43.06	-58.35 to -27.77		1	-43.06	8.208	P<0.001	***
		60.6707	55.2821	39.7677	50.0553	42.5885	30.1162	12.6659	18.1969	12.1128	7.30088						2.5	92.62	43.52	-49.1	-64.39 to -33.81		2.5	-49.1	9.36	P<0.001	***
		75.7985	54.3628	47.8343	53.2329	47.9912	40.4269	33.9297	17.0747	15.7564	17.9849						5	85.66	47.45	-38.21	-53.49 to -22.92		5	-38.21	7.283	P<0.001	***
		66.5156	41.0828	48.2484	38.3758	45.6688	35.3503	43.3758	15.4459	17.6752	17.1656						7.5	83.64	44.3	-39.34	-54.63 to -24.05		7.5	-39.34	7.499	P<0.001	***
	Average	69.4033	50.9696	43.5212	47.4474	44.2988	33.7121	25.5373	17.0532	14.2976	12.3677						10	74.11	33.72	-40.4	-55.69 to -25.11		10	-40.4	7.701	P<0.001	***
	SD	7.1367	6.64875	5.2595	6.40383	3.14502	5.27042	15.629	1.16727	2.90638	6.02357						25	59.28	25.54	-33.74	-49.03 to -18.45		25	-33.74	6.432	P<0.001	***
	SEM	3.56835	3.32438	2.62975	3.20191	1.57251	2.63521	7.8145	0.583635	1.45319	3.01178						50	49.36	17.06	-32.31	-47.59 to -17.02		50	-32.31	6.158	P<0.001	***
																	75	44.52	14.3	-30.22	-45.50 to -14.93		75	-30.22	5.76	P<0.001	***
		Etoposide								Etoposide + I-CBP							100	38.46	12.37	-26.09	-41.38 to -10.80		100	-26.09	4.974	P<0.001	***
		Rep1	Rep2	Rep3	Rep4	Average	SEM			Rep1	Rep2	Rep3	Rep4	Average	SEM
	a	-3.8719	-2.9698	-2.1943	-3.2254					-2.0494	-2.3384	-1.982	-1.3697
	b	-29.691	-23.931	-18.679	-25.212					-19.087	-19.408	-17.877	-12.975				IC50: - vs I-CBP
	c	60.28	48.44	40.862	54.62					3.091	5.068	9.527	0.201				Unpaired t test
	Δ	1815.15	1148.12	707.559	1340.33					389.652	424.075	395.117	169.452				P value	< 0.0001
	√Δ	42.6046	33.8839	26.6	36.6105					19.7396	20.5931	19.8776	13.0174				P value summary	***
	x1	1.6676	1.67569	1.8049	1.76699					0.159221	0.253393	0.504681	0.0154661				Are means signif. different? (P < 0.05)	Yes
	x2	-9.33593	-9.73381	-10.3174	-9.5837					-9.47268	-8.55309	-9.52436	-9.48834				One- or two-tailed P value?	Two-tailed
	IC50 [uM]	46.5156	47.3905	63.8115	58.4781	54.049	4.24275			1.44285	1.79223	3.19655	1.03625	1.86697	0.469337		t, df	t=12.22 df=6
	IC50 [uM]	4.61395e-10	1.84582e-10	4.81494e-11	2.60796e-10					3.36761e-10	2.79843e-09	2.9898e-10	3.2483e-10
		Paclitaxel															Two-way ANOVA
	Concentration [µM]	1e-08	0.001	0.005	0.01	0.05	0.1	0.2	0.5	1	5						Source of Variation	% of total variation	P value		Source of Variation	P value summary	Significant?		Source of Variation	Df	Sum-of-squares	Mean square	F
	Log10 Concentration[µM]	-8	-3	-2.30103	-2	-1.30103	-1	-0.69897	-0.30103	0	0.69897						Interaction	3.22	0.0253		Interaction	*	Yes		Interaction	9	884.1	98.23	2.329
	-	100	84.9956	84.2644	87.394	82.0123	79.6432	60.1638	57.9409	39.7777	43.6677						I-CBP	27.26	< 0.0001		I-CBP	***	Yes		I-CBP	1	7494	7494	177.6
		100	88.0667	84.7324	83.8842	84.3521	63.5566	70.7517	48.9032	56.6247	53.1442						Drug concentration	60.31	< 0.0001		Drug concentration	***	Yes		Drug concentration	9	16577	1842	43.66
		100	85.1711	87.3355	86.575	80.0234	75.5484	60.778	63.2349	43.5507	50.1316														Residual	60	2531	42.18
		100	87.9558	87.3082	87.8263	83.9211	74.5069	65.2919	57.9299	47.6689	50.0498
	Average	100	86.5473	85.9101	86.4199	82.5772	73.3138	64.2463	57.0022	46.9055	49.2483						Bonferroni posttests
	SD	0	1.69253	1.64132	1.7683	1.98306	6.87219	4.90269	5.94928	7.23662	3.98929						- vs I-CBP
	SEM	0	0.846265	0.820661	0.884149	0.991528	3.43609	2.45135	2.97464	3.61831	1.99465						Drug concentration	-	I-CBP	Difference	95% CI of diff.		Drug concentration	Difference	t	P value	Summary
																	0.000	100	69.4	-30.6	-43.98 to -17.21		0.000	-30.6	6.662	P<0.001	***
																	0.001	86.55	69.97	-16.58	-29.96 to -3.192		0.001	-16.58	3.61	P<0.01	**
	I-CBP	74.6284	72.2141	59.3448	66.5399	66.5107	65.8965	47.9087	31.6759	36.8266	41.4741						0.005	85.91	66.15	-19.77	-33.15 to -6.380		0.005	-19.77	4.304	P<0.001	***
		60.6707	69.0553	70.5762	62.6499	52.2082	54.1386	59.4911	41.7081	36.3557	41.0061						0.01	86.42	58.87	-27.55	-40.94 to -14.17		0.01	-27.55	5.999	P<0.001	***
		75.7985	68.2656	69.845	55.8643	44.1065	48.6107	45.8614	57.2097	42.5271	42.8195						0.05	82.58	55.5	-27.08	-40.47 to -13.69		0.05	-27.08	5.896	P<0.001	***
		66.5156	70.3527	64.8237	50.4184	59.1452	41.3329	49.462	43.6282	29.5876	17.3341						0.1	73.32	52.5	-20.82	-34.21 to -7.435		0.1	-20.82	4.533	P<0.001	***
	Average	69.4033	69.9719	66.1474	58.8681	55.4927	52.4947	50.6808	43.5555	36.3242	35.6585						0.2	64.25	50.68	-13.57	-26.95 to -0.1796		0.2	-13.57	2.954	P < 0.05	*
	SD	7.1367	1.72474	5.2062	7.15493	9.57725	10.3599	6.05579	10.5036	5.295	12.2404						0.5	57	43.56	-13.44	-26.83 to -0.05712		0.5	-13.44	2.927	P < 0.05	*
	SEM	3.56835	0.862369	2.6031	3.57746	4.78862	5.17993	3.02789	5.25182	2.6475	6.1202						1	46.91	36.33	-10.58	-23.96 to 2.808		1	-10.58	2.303	P > 0.05	ns
																	5	49.25	35.66	-13.59	-26.98 to -0.2046		5	-13.59	2.959	P < 0.05	*
		Paclitaxel								Paclitaxel + I-CBP
		Rep1	Rep2	Rep3	Rep4	Average	SEM			Rep1	Rep2	Rep3	Rep4	Average	SEM
	a	-1.5306	-1.0991	-1.2863	-1.3802					-1.1126	-1.263	-0.4888	-1.5888				IC50: - vs I-CBP
	b	-18.059	-14.11	-15.738	-16.417					-12.891	-12.271	-7.8191	-16.924				Unpaired t test
	c	2.827	7.599	6.128	6.732					-7.201	-6.314	-4.702	-17.37				P value	0.0013
	Δ	343.436	232.5	279.214	306.684					134.131	118.679	51.945	176.032				P value summary	**
	√Δ	18.532	15.248	16.7097	17.5124					11.5815	10.894	7.20729	13.2677				Are means signif. different? (P < 0.05)	Yes
	x1	0.154519	0.517679	0.377715	0.396824					-0.588498	-0.545133	-0.625832	-1.15065				One- or two-tailed P value?	Two-tailed
	x2	-11.9532	-13.3555	-12.6128	-12.2915					-10.9979	-9.17062	-15.3707	-9.50142				t, df	t=5.675 df=6
	IC50 [uM]	1.42731	3.29366	2.38625	2.49358	2.4002	0.382285			0.25793	0.285015	0.236683	0.0706892	0.212579	0.0483196
	IC50 [uM]	1.11388e-12	4.41108e-14	2.43889e-13	5.1112e-13					1.0049e-11	6.75113e-10	4.25903e-16	3.15198e-10

## Sheet: MDA resaz iABC I-CBP
	Doxorubicin
	-8	-3	-2.30103	-2	-1.30103	-1	-0.69897	-0.30103	0	0.69897
	1e-08	0.001	0.005	0.01	0.05	0.1	0.2	0.5	1	5			Two-way ANOVA
-	100	81.716	83.8542	83.8816	60.3344	64.1283	57.3191	25.4934	14.3366	29.2215			Source of Variation	% of total variation	P value		Source of Variation	P value summary	Significant?
	100	75.9865	87.9369	74.7463	76.2965	68.8895	45.0958	49.3236	32.8636	3.72041			Interaction	31.64	< 0.0001		Interaction	***	Yes
	100	83.3737	49.5292	43.0186	66.5321	50.7937	68.9804	50.4708	24.9126	22.8141			I-CBP	31.57	< 0.0001		I-CBP	***	Yes
	100	78.0505	71.3269	65.0213	65.6439	68.979	55.6297	40.5194	23.2568	18.1964			iABC	30.78	< 0.0001		iABC	***	Yes
Average	100	79.7817	73.1618	66.667	67.2017	63.1976	56.7562	41.4518	23.8424	18.4881
SD	0	3.36871	17.2675	17.5459	6.65207	8.57412	9.7806	11.5303	7.5989	10.8334			Bonferroni posttests
SEM	0	1.27313	6.52588	6.6311	2.51401	3.24041	3.69637	4.35765	2.87184	4.09427			- vs I-CBP
													iABC	-	I-CBP	Difference	95% CI of diff.			iABC	Difference	t	P value	Summary
													-	0.178	0.00025	-0.1778	-0.2182 to -0.1373			-	-0.1778	11.24	P<0.001	***
Probenecid	81.1155	52.9084	44.7012	48.2869	42.51	24.9402	24.9402	20.0398	20.9163	21.1952			iABC	0.001375	0.001475	0.0001	-0.04039 to 0.04059			iABC	0.0001	0.006322	P > 0.05	ns
	87.7818	49.0909	56.5091	44.5818	33.0909	28.8727	22.0727	22.6182	16.9455	7.12727
	96.4286	54.0727	38.2832	33.5213	29.9499	34.6992	30.8521	16.0902	10.5263	0.501253
	56.593	33.1078	33.0777	36.372	33.9363	33.8009	21.1397	19.0047	11.8629	5.59314
Average	80.4797	47.2949	43.1428	40.6905	34.8717	30.5783	24.7512	19.4382	15.0627	8.60422
SD	17.114	9.69448	10.0996	6.90155	5.37319	4.54842	4.377	2.70007	4.78287	8.85888
SEM	6.46787	3.66382	3.81694	2.60829	2.03069	1.71898	1.6542	1.02043	1.80758	3.34803
Probenecid + I-CBP	71.1554	55.1394	52.749	54.9801	33.3865	32.51	9.96016	8.84462	5.57769	6.69323
	71.8545	49.4545	39.7091	47.4909	39.0545	29.0909	14.0364	14.0364	8.72727	6.83636
	68.2331	52.7569	39.4737	24.9373	38.0952	32.0175	18.609	5.82707	2.50627	0.626566
	67.253	35.7691	32.2057	35.2729	27.65	24.2219	15.8322	15.1105	4.23996	3.83401
Average	69.624	48.28	41.0344	40.6703	34.5466	29.4601	14.6094	10.9546	5.2628	4.49754
SD	2.22685	8.66021	8.55123	13.2659	5.22251	3.80425	3.62565	4.37845	2.62973	2.92779
SEM	0.84159	3.27294	3.23176	5.01355	1.97374	1.43774	1.37024	1.65474	0.99385	1.1065
	Doxo							Doxo + iABC								Doxo + iABC/I-CBP
	IC50							IC50								IC50
	Rep1	Rep2	Rep3	Rep4	Average	SEM		Rep1	Rep2	Rep3	Rep4	Average	SEM	t-		Rep1	Rep2	Rep3	Rep4	Average	SEM
a	-2.0879	-2.3384	-0.7275	-1.6328				-0.4705	-0.7519	-0.4753	-0.6681					-1.6024	-1.0614	-1.1595	-0.5479
b	-25.067	-26.773	-13.495	-21.065				-11.203	-14.904	-14.167	-10.35					-20.529	-15.902	-16.803	-11.46
c	-16.882	-16.322	-11.854	-14.999				-27.853	-33.343	-36.781	-34.332					-39.864	-37.305	-41.7962	-39.663
Δ	487.363	564.124	147.62	345.773				73.0879	121.847	130.776	15.3737					165.928	94.4915	88.49	44.4062
√Δ	22.0763	23.7513	12.1499	18.595				8.54914	11.0384	11.4357	3.92093					12.8813	9.72067	9.40691	6.6638
x1	-0.716199	-0.646105	-0.924473	-0.75638				-2.82025	-2.57054	-2.87321	-4.81146					-2.38633	-2.91187	-3.18934	-4.3769
x2	-11.2896	-10.8032	-17.6254	-12.1448				-20.9906	-17.2512	-26.9332	-10.6802					-10.4251	-12.0702	-11.3022	-16.5393
IC50 [uM]	0.192221	0.225889	0.118995	0.175235	0.178085	0.0223324		0.00151269	0.0026882	0.00133903	1.54362e-05	0.00138884	0.000547144	0.00203474		0.00410837	0.00122497	0.000646632	4.19858e-05	0.00150549	0.000900608
IC50 [uM]	5.13282e-12	1.57334e-11	2.36943e-18	7.1652e-13				1.02191e-21	5.6073e-18	1.1662e-27	2.08818e-11					3.75771e-11	8.50697e-13	4.98599e-12	2.8885e-17
	Daunorubicin
	0	0.001	0.005	0.01	0.05	0.1	0.2	0.5	1	5			Two-way ANOVA
-	100	100.164	89.0077	83.2511	65.8114	62.5987	52.5384	41.9408	23.0208	12.034			Source of Variation	% of total variation	P value		Source of Variation	P value summary	Significant?
	100	83.3991	80.513	75.31	63.9459	57.345	48.3935	44.1545	26.5276	5.07328			Interaction	32.4	< 0.0001		Interaction	***	Yes
	100	89.1068	77.6971	84.8023	67.619	51.3048	45.1816	47.011	25.4587	29.2709			I-CBP	32.51	< 0.0001		I-CBP	***	Yes
	100	88.3529	83.6571	78.8901	70.8716	62.5649	54.1515	30.1583	27.4724	15.1814			iABC	31.73	< 0.0001		iABC	***	Yes
Average	100	90.2558	82.7187	80.5634	67.062	58.4534	50.0662	40.8161	25.6199	15.3899
SD	0	7.07431	4.84815	4.30463	2.94943	5.36715	4.06034	7.40214	1.91807	10.1722			Bonferroni posttests
SEM	0	2.67358	1.83226	1.62684	1.11467	2.0284	1.53452	2.79748	0.724893	3.84437			- vs I-CBP
													iABC	-	I-CBP	Difference	95% CI of diff.		iABC	Difference	t	P value	Summary
													-	0.212	0.00035	-0.2117	-0.2473 to -0.1760		-	-0.2117	15.22	P<0.001	***
Probenecid	81.1155	49.5618	42.6295	43.3068	43.3665	34.6614	28.2072	20.1793	19.2829	18.8845			iABC	0.001625	0.00145	-0.000175	-0.03578 to 0.03543		iABC	-0.000175	0.01258	P > 0.05	ns
	87.7818	62.3273	44.0727	37.4909	32.7273	31.6	38.2545	15.4909	4.43636	17.4545
	96.4286	52.218	47.8697	42.7444	38.8095	29.2607	30.5764	21.1905	22.1178	4.19799
	56.593	51.5941	32.7773	32.613	34.0099	28.373	20.0986	21.3468	19.0058	5.50534
Average	80.4797	53.9253	41.8373	39.0388	37.2283	30.9738	29.2842	19.5519	16.2107	11.5106
SD	17.114	5.71498	6.43163	5.02108	4.85784	2.81004	7.47601	2.75631	7.97453	7.72963
SEM	6.46787	2.15986	2.4307	1.89761	1.83592	1.062	2.8254	1.04169	3.01381	2.92125
Probenecid + I-CBP	71.1554	44.8207	39.6016	33.3865	35.6175	22.1912	27.9283	18.9243	11.1554	16.0159
	71.8545	57.5273	37.9636	40.0727	44.4364	30.4727	24.0727	21.3818	32.2909	13.6
	68.2331	52.0226	42.4687	36.0777	43.1704	28.4962	23.5464	8.45865	16.9799	0.0626566
	67.253	44.6919	37.5678	31.4051	32.6952	31.9556	21.5201	16.023	6.08053	1.31471
Average	69.624	49.7656	39.4004	35.2355	38.9799	28.279	24.2669	16.1969	16.6267	7.74833
SD	2.22685	6.2057	2.22692	3.75051	5.71947	4.29876	2.67752	5.60455	11.3527	8.22712
SEM	0.84159	2.34531	0.841618	1.41743	2.16155	1.62463	1.01191	2.11812	4.2905	3.10927
	Dauno							Dauno + iABC								Dauno + iABC/I-CBP
	IC50							IC50								IC50
	Rep1	Rep2	Rep3	Rep4	Average	SEM		Rep1	Rep2	Rep3	Rep4	Average	SEM	t-		Rep1	Rep2	Rep3	Rep4	Average	SEM
a	-2.8593	-2.306	-1.8761	-2.4159				-0.409	-0.6374	-0.5219	-0.8876					-0.38	-0.6122	-1.2132	-0.8905
b	-31.479	-27.13	-22.979	-27.749				-10.565	-13.961	-13.914	-12.21					-9.7218	-11.073	-16.644	-14.043
c	-18.716	-20.261	-13.249	-17.759				-27.276	-32.346	-31.878	-34.029					-32.055	-27.188	-37.406	-38.426
Δ	776.869	549.149	428.609	598.391				66.9957	112.44	127.051	28.2675					45.7898	56.0334	95.4989	60.3324
√Δ	27.8724	23.4339	20.7029	24.462				8.18509	10.6038	11.2717	5.31672					6.76682	7.48554	9.77235	7.7674
x1	-0.630685	-0.801401	-0.606613	-0.680278				-2.90943	-2.63353	-2.53144	-3.8831					-3.88814	-2.92997	-2.83203	-3.52364
x2	-10.3787	-10.9636	-11.6417	-10.8057				-22.9219	-19.2695	-24.1288	-9.8731					-21.6955	-15.1573	-10.8871	-12.2462
IC50 [uM]	0.234054	0.157979	0.247393	0.208796	0.212055	0.0197221		0.0012319	0.00232527	0.00294145	0.000130888	0.00165738	0.000619552	0.000878828		0.000129379	0.00117497	0.0014722	0.00299474	0.00144282	0.000592044
IC50 [uM]	4.18164e-11	1.08753e-11	2.28209e-12	1.56419e-11				1.1971e-23	5.37629e-20	7.4329e-25	1.33938e-10					2.01583e-22	6.96218e-16	1.29701e-11	5.67347e-13
	Etoposide
Concentration [µM]	1e-08	1	2.5	5	7.5	10	25	50	75	100			Two-way ANOVA
Log10 Concentration[µM]	-8	0	0.39794	0.69897	0.875061	1	1.39794	1.69897	1.87506	2			Source of Variation	% of total variation	P value		Source of Variation	P value summary	Significant?
-	100	120.367	100	81.1202	78.6762	67.2709	54.0122	55.3564	51.6293	47.7597			Interaction	24.7	0.0051		Interaction	**	Yes
	100	58.5315	63.6456	53.4623	67.4542	54.3788	51.2424	42.057	56.558	28.2485			I-CBP	40.63	0.0009		I-CBP	***	Yes
	100	69.2308	73.8697	69.2872	49.389	57.5764	66.5988	50.1426	18.5336	41.1405			iABC	9.28	0.0582		iABC	ns	No
	100	88.2702	79.2873	74.3133	71.2695	65.3304	49.9332	43.7862	57.1269	33.6377
Average	100	84.0998	79.2006	69.5457	66.6972	61.1391	55.4466	47.8355	45.962	37.6966
SD	0	27.1262	15.3079	11.7678	12.4439	6.1525	7.62675	6.10121	18.4514	8.54142			Bonferroni posttests
SEM	0	10.2518	5.78531	4.44737	4.70289	2.32521	2.88237	2.30582	6.97334	3.22805			- vs I-CBP
													iABC	-	I-CBP	Difference	95% CI of diff.		iABC	Difference	t	P value	Summary
													-	37.37	2.681	-34.69	-50.80 to -18.58		-	-34.69	5.514	P<0.001	***
Probenecid	81.1155	64.4306	59.4384	64.1186	60.2184	58.5023	47.2699	27.9251	40.0936	6.39626			iABC	12.86	8.564	-4.295	-20.40 to 11.81		iABC	-4.295	0.6828	P > 0.05	ns
	87.7818	75.039	71.4821	68.9704	61.6537	57.4103	45.3978	33.8534	37.2855	22.4649
	96.4286	71.9345	68.0187	70.2028	51.5757	45.7098	52.8861	36.1934	14.3526	30.2652
	56.593	73.1669	62.2465	54.259	64.4306	38.7988	38.8144	36.1934	25.117	25.429
Average	80.4797	71.1427	65.2964	64.3877	59.4696	50.1053	46.092	33.5413	29.2122	21.1388
SD	17.114	4.65325	5.45563	7.24522	5.54546	9.50494	5.80211	3.90327	11.8485	10.3408
SEM	6.46787	1.7586	2.06184	2.73818	2.09579	3.59219	2.19279	1.47516	4.4779	3.9081
Probenecid + I-CBP	71.1554	63.3385	64.8986	64.2746	68.6427	46.4899	40.5616	37.7535	34.1654	19.0328
	71.8545	62.2465	49.766	69.7348	51.9501	59.1264	52.2621	25.741	24.025	13.2605
	68.2331	53.9782	59.5944	49.766	54.7582	48.5179	61.4665	16.2246	13.4165	15.7566
	67.253	63.6505	63.3385	54.1342	57.7223	36.8175	26.053	38.8456	17.6287	29.9532
Average	69.624	60.8034	59.3994	59.4774	58.2683	47.7379	45.0858	29.6412	22.3089	19.5008
SD	2.22685	4.58983	6.79702	9.14856	7.3068	9.14912	15.3029	10.7354	9.02772	7.35825
SEM	0.84159	1.73463	2.56879	3.45751	2.76145	3.45772	5.78342	4.05721	3.41184	2.7809
	Etop							Etop + iABC								Etop + iABC/I-CBP
	IC50							IC50								IC50
	Rep1	Rep2	Rep3	Rep4	Average	SEM		Rep1	Rep2	Rep3	Rep4	Average	SEM	t-		Rep1	Rep2	Rep3	Rep4	Average	SEM
a	-3.4364	-0.7521	-1.6625	-2.2557				-2.3797	-2.5261	-2.3163	-2.5441					-2.278	-2.3936	-2.3379	-2.1442
b	-26.547	-10.313	-16.305	-19.565				-19.949	-21.153	-21.064	-18.538					-18.038	-19.271	-18.913	-17.34
c	57.85	15.487	25.842	37.867				23.574	30.144	26.097	21.148					22.481	20.597	16.263	15.8
Δ	1499.93	152.949	437.702	724.456				622.359	752.036	685.486	558.868					530.216	568.575	509.787	436.189
√Δ	38.7289	12.3673	20.9213	26.9157				24.9471	27.4233	26.1818	23.6404					23.0264	23.8448	22.5785	20.8851
x1	1.77248	1.36568	1.38837	1.62936				1.05016	1.2411	1.10473	1.00279					1.09491	0.955427	0.78392	0.826681
x2	-9.49771	-15.078	-11.1959	-10.3029				-9.43315	-9.61488	-10.1985	-8.28945					-9.01326	-9.00648	-8.87366	-8.91361
IC50 [uM]	59.2212	23.2103	24.4552	42.5955	37.3706	8.52481		11.2243	17.4221	12.7272	10.0644	12.8595	1.61557	0.0428603		12.4427	9.02457	6.08024	6.70936	8.56421	1.43947
IC50 [uM]	3.17898e-10	8.35693e-16	6.36956e-12	4.97798e-11				3.68853e-10	2.4273e-10	6.33072e-11	5.13509e-09					9.69922e-10	9.85191e-10	1.33765e-09	1.22008e-09
	Methotrexat
Concentration [µM]	1e-08	1	2.5	5	7.5	10	25	50	75	100			Two-way ANOVA
Log10 Concentration[µM]	-8	0	0.39794	0.69897	0.875061	1	1.39794	1.69897	1.87506	2			Source of Variation	% of total variation	P value		Source of Variation	P value summary	Significant?
-	100	91.1813	108.35	95.2953	80.4888	90.7943	83.7475	70.4277	51.3238	37.4745			Interaction	22.01	0.0005		Interaction	***	Yes
	100	88.6354	93.2587	91.8534	86.8432	70.4277	76.0285	65.6823	62.0163	31.0591			I-CBP	42.92	< 0.0001		I-CBP	***	Yes
	100	108.065	102.444	98.7169	98.2077	89.4908	72.6069	75.3157	54.4196	57.8004			iABC	23.14	0.0004		iABC	***	Yes
	100	103.163	94.4766	82.3311	85.8575	73.1626	84.7068	60.6904	53.8604	35.1151
Average	100	97.7611	99.6324	92.0492	87.8493	80.9689	79.2724	68.029	55.405	40.3623
SD	0	9.34384	7.09727	7.05869	7.4488	10.6649	5.90225	6.27724	4.60876	11.9235			Bonferroni posttests
SEM	0	3.53131	2.68226	2.66768	2.81512	4.03056	2.23063	2.37235	1.74178	4.50624			- vs I-CBP
													iABC	-	I-CBP	Difference	95% CI of diff.		iABC	Difference	t	P value	Summary
													-	119.2	10.62	-108.5	-143.4 to -73.69		-	-108.5	7.974	P<0.001	***
Probenecid	81.1155	71.2609	75.1609	66.1871	73.2677	53.7675	47.4063	52.5937	41.5373	30.1022			iABC	27.43	9.479	-17.96	-52.80 to 16.89		iABC	-17.96	1.319	P > 0.05	ns
	87.7818	72.7755	62.6278	62.2491	56.4938	46.8762	46.5733	38.1295	36.4256	29.9129
	96.4286	86.7853	75.3502	70.4279	59.7501	54.5627	54.3733	49.716	40.6285	23.5895
	56.593	76.2969	75.9182	71.0716	68.9512	59.2579	53.2753	46.8005	46.9898	39.2276
Average	80.4797	76.7796	72.2643	67.4839	64.6157	53.6161	50.407	46.8099	41.3953	30.7081
SD	17.114	6.99611	6.43239	4.10783	7.81651	5.10473	3.98584	6.2516	4.34374	6.43569
SEM	6.46787	2.64403	2.43099	1.55247	2.95409	1.92923	1.50636	2.36266	1.64162	2.43223
Probenecid + I-CBP	71.1554	66.1871	60.2423	54.0326	44.8694	51.5714	38.1295	32.9421	35.4411	23.2109
	71.8545	57.2132	55.2442	53.4646	61.2268	51.7986	38.1674	35.9712	29.6479	29.9508
	68.2331	72.8133	56.6831	51.4199	57.0617	42.6354	44.68	34.4188	31.2003	16.8497
	67.253	72.8891	74.29	66.5657	51.0413	44.1121	42.9761	30.3673	35.5168	28.7012
Average	69.624	67.2757	61.6149	56.3707	53.5498	47.5293	40.9883	33.4248	32.9515	24.6782
SD	2.22685	7.40753	8.70731	6.88865	7.13939	4.83711	3.35216	2.38423	2.98663	5.98397
SEM	0.84159	2.79952	3.29074	2.60342	2.69818	1.82808	1.26688	0.901071	1.12874	2.26152
	Mtx							Mtx + iABC								Mtx + iABC/I-CBP
	IC50							IC50								IC50
	Rep1	Rep2	Rep3	Rep4	Average	SEM		Rep1	Rep2	Rep3	Rep4	Average	SEM	t-		Rep1	Rep2	Rep3	Rep4	Average	SEM
a	-2.915	-2.4505	-2.9062	-2.9038				-2.0081	-1.7978	-2.447	-2.2374					-1.8766	-1.5237	-2.2657	-2.5027
b	-22.256	-19.613	-21.637	-22.64				-16.41	-16.44	-21.065	-14.972					-15.708	-13.277	-18.036	-19.087
c	58.2	49.696	62.8	54.61				28.247	21.341	34.531	29.973					15.614	13.037	18.952	24.796
Δ	1173.94	871.79	1198.2	1146.88				496.179	423.741	781.724	492.407					363.946	255.737	497.055	612.541
√Δ	34.2628	29.5261	34.615	33.8656				22.2751	20.585	27.9593	22.1902					19.0774	15.9918	22.2947	24.7496
x1	2.05949	2.02267	2.23281	1.93291				1.46036	1.15279	1.40873	1.61309					0.897734	0.890847	0.939829	1.13129
x2	-9.69448	-10.0263	-9.67793	-9.72959				-9.63226	-10.2973	-10.0172	-8.30478					-9.26819	-9.6045	-8.90028	-8.75786
IC50 [uM]	114.681	105.358	170.927	85.6855	119.163	18.2823		28.864	14.2164	25.6289	41.0288	27.4345	5.51382	0.0106181		7.90194	7.77763	8.70621	13.5298	9.4789	1.3659
IC50 [uM]	2.02078e-10	9.41154e-11	2.09929e-10	1.86386e-10				2.33206e-10	5.04313e-11	9.61104e-11	4.95696e-09					5.39274e-10	2.48597e-10	1.25811e-09	1.7464e-09
	Bleomycin
Concentration [µM]	1e-08	1	2.5	5	7.5	10	25	50	75	100			Two-way ANOVA
Log10 Concentration[µM]	-8	0	0.39794	0.69897	0.875061	1	1.39794	1.69897	1.87506	2			Source of Variation	% of total variation	P value		Source of Variation	P value summary	Significant?
-	100	98.1039	92.0857	104.073	89.8681	70.2061	37.9225	31.5746	30.338	23.2481			Interaction	34.12	< 0.0001		Interaction	***	Yes
	100	78.8304	75.4386	107.251	83.3918	66.4327	52.8655	42.5731	35.6725	32.3977			I-CBP	36.83	< 0.0001		I-CBP	***	Yes
	100	95.9423	95.6087	76.4382	78.963	63.8233	45.798	40.1262	30.4779	24.6168			iABC	25.05	< 0.0001		iABC	***	Yes
	100	109.05	107.505	95.7542	80.9311	55.568	48.7523	44.3948	37.6536	30.987
Average	100	95.4817	92.6594	95.8791	83.2885	64.0075	46.3346	39.6672	33.5355	27.8124
SD	0	12.4961	13.2409	13.8375	4.74583	6.20656	6.31267	5.67142	3.70129	4.55144			Bonferroni posttests
SEM	0	4.72265	5.00412	5.22958	1.79359	2.34564	2.38574	2.14339	1.39883	1.72012			- vs I-CBP
													iABC	-	I-CBP	Difference	95% CI of diff.		iABC	Difference	t	P value	Summary
													-	32.48	0.8138	-31.67	-37.23 to -26.11		-	-31.67	14.58	P<0.001	***
Probenecid	81.1155	51.8549	41.7972	38.2523	44.2704	22.5062	26.3809	30.338	16.9827	10.8821			iABC	3.642	3.037	-0.6043	-6.166 to 4.958		iABC	-0.6043	0.2781	P > 0.05	ns
	87.7818	65.0292	56.7251	45.2632	45.614	57.5439	33.2164	33.4503	34.6199	12.9825
	96.4286	39.6754	52.8404	41.028	40.9378	24.0757	30.0271	19.5672	25.6087	11.0009
	56.593	58.1006	63.5754	56.2011	45.9218	43.1285	41.2291	34.1899	33.5196	18.8827
Average	80.4797	53.665	53.7345	45.1861	44.186	36.8136	32.7133	29.3864	27.6827	13.437
SD	17.114	10.7673	9.11201	7.88891	2.2811	16.6991	6.32684	6.75554	8.18505	3.75607
SEM	6.46787	4.06928	3.44369	2.98145	0.862095	6.31106	2.3911	2.55311	3.09337	1.41953
Probenecid + I-CBP	71.1554	50.7832	52.8442	33.8005	37.7576	28.9365	33.4707	21.7642	20.5276	12.7782
	71.8545	50.0585	58.2456	50.5263	52.1637	36.4912	36.3743	29.3567	34.5029	13.2164
	68.2331	47.2498	52.8404	43.1921	36.1587	39.1344	23.8052	26.5104	27.0514	14.6979
	67.253	56.9832	49.8324	57.9888	48.4916	42.3464	34.0782	32.9609	27.7095	4.24581
Average	69.624	51.2687	53.4407	46.3769	43.6429	36.7271	31.9321	27.6481	27.4479	11.2346
SD	2.22685	4.10317	3.50348	10.3338	7.89017	5.71897	5.56034	4.72792	5.71225	4.73103
SEM	0.84159	1.55071	1.32407	3.90545	2.98193	2.16136	2.10141	1.78682	2.15882	1.78799
	Bleo							Bleo + iABC								Bleo + iABC/I-CBP
	IC50							IC50								IC50
	Rep1	Rep2	Rep3	Rep4	Average	SEM		Rep1	Rep2	Rep3	Rep4	Average	SEM	t-		Rep1	Rep2	Rep3	Rep4	Average	SEM
a	-3.9573	-2.975	-3.8654	-4.3716				-1.3454	-1.7885	-0.9934	-1.9833					-1.5549	-1.6018	-1.4469	-2.1411
b	-31.011	-24.306	-30.719	-33.484				-14.668	-17.194	-13.91	-14.974					-14.895	-14.443	-13.61	-14.703
c	55.07	45.644	51.6	62				-0.113	14.653	-1.352	13.667					1.525	8.704	1.93	12.496
Δ	1833.4	1133.95	1741.48	2205.34				214.542	400.461	188.116	332.644					231.346	264.369	196.402	323.199
√Δ	42.8182	33.6741	41.731	46.961				14.6473	20.0115	13.7155	18.2385					15.2101	16.2594	14.0144	17.9777
x1	1.49182	1.57447	1.42443	1.54143				-0.0077093	0.787679	-0.0978805	0.823003					0.101312	0.566991	0.139732	0.764732
x2	-9.32823	-9.74456	-9.3716	-9.20086				-10.8946	-10.4013	-13.9045	-8.37305					-9.68071	-9.58372	-9.54605	-7.63176
IC50 [uM]	31.0329	37.538	26.5724	34.7877	32.4828	2.37877		0.982405	6.13308	0.798214	6.65277	3.64162	1.59245	8.34789e-05		1.26273	3.6897	1.37953	5.81744	3.03735	1.08213
IC50 [uM]	4.6965e-10	1.80071e-10	4.25008e-10	6.29703e-10				1.2746e-11	3.96898e-11	1.24585e-14	4.23598e-09					2.0859e-10	2.60782e-10	2.84414e-10	2.33473e-08
	Cisplatin
Concentration [µM]	1e-08	0.01	0.05	0.1	0.5	1	5	10	50	100			Two-way ANOVA
Log10 Concentration[µM]	-8	-2	-1.30103	-1	-0.30103	0	0.69897	1	1.69897	2			Source of Variation	% of total variation	P value		Source of Variation	P value summary	Significant?
-	100	84.3631	84.5416	84.787	84.4078	66.5626	66.3395	52.1526	22.0165	25.6748			Interaction	20.62	0.0263		Interaction	*	Yes
	100	78.357	82.0684	78.7114	71.8098	55.2544	58.0275	39.8249	26.4387	20.0792			I-CBP	21.84	0.023		I-CBP	*	Yes
	100	90.3313	81.4724	68.4417	80.638	76.0491	72.1472	48.1963	43.9509	38.6994			iABC	18.96	0.0318		iABC	*	Yes
	100	87.1466	85.7875	80.4986	81.6558	67.8239	67.5443	48.2448	31.4228	28.6657
Average	100	85.0495	83.4675	78.1097	79.6279	66.4225	66.0146	47.1046	30.9572	28.2798
SD	0	5.0845	2.03913	6.9312	5.44983	8.55144	5.88354	5.19515	9.4764	7.80496			Bonferroni posttests
SEM	0	1.92158	0.770645	2.6195	2.05965	3.23184	2.22356	1.9634	3.58141	2.94972			- vs I-CBP
													iABC	-	I-CBP	Difference	95% CI of diff.		iABC	Difference	t	P value	Summary
													-	12.81	0.1513	-12.66	-21.57 to -3.739		-	-12.66	3.634	P<0.01	**
Probenecid	81.1155	62.0507	55.074	55.3911	52.7484	25.6342	34.4873	26.3478	19.741	22.0137			iABC	0.5902	0.4083	-0.1819	-9.098 to 8.735		iABC	-0.1819	0.05222	P > 0.05	ns
	87.7818	63.6575	64.5894	56.9598	50.0874	50.3494	31.159	22.8596	23.9371	9.23122
	96.4286	73.2413	69.0664	67.1598	44.5102	58.8757	37.9684	30.7692	26.2985	11.407
	56.593	70.2618	66.5316	63.3313	52.6808	46.6542	36.6791	28.2419	24.6155	15.5549
Average	80.4797	67.3029	63.8153	60.7105	50.0067	45.3784	35.0735	27.0546	23.648	14.5517
SD	17.114	5.31958	6.10906	5.50227	3.86807	14.1227	2.97913	3.33194	2.78743	5.62392
SEM	6.46787	2.01042	2.30879	2.07947	1.46186	5.33736	1.1259	1.25924	1.05345	2.12544
Probenecid + I-CBP	71.1554	54.157	51.1844	51.6721	37.111	44.5889	35.5318	24.8026	17.882	20.9011
	71.8545	57.0534	52.3898	52.3202	54.4548	45.8469	26.7053	26.5661	21.6241	12.6914
	68.2331	71.8674	67.0709	62.1665	52.6004	50.4177	35.2735	24.872	22.8779	17.4347
	67.253	64.7704	62.8132	60.5428	57.4896	44.5459	41.3361	26.2526	19.9635	8.66388
Average	69.624	67.3029	63.8153	60.7105	50.0067	45.3784	35.0735	27.0546	23.648	14.5517
SD	2.22685	7.9795	7.80689	5.45009	9.09471	2.7782	6.02697	0.917051	2.16254	5.36042
SEM	0.84159	3.01568	2.95045	2.05975	3.43715	1.04996	2.27777	0.34658	0.817285	2.02586
	Cispl							Cispl + iABC								Cispl + iABC/I-CBP
	IC50							IC50								IC50
	Rep1	Rep2	Rep3	Rep4	Average	SEM		Rep1	Rep2	Rep3	Rep4	Average	SEM	t-		Rep1	Rep2	Rep3	Rep4	Average	SEM
a	-1.6642	-1.438	-1.0538	-1.5057				-0.7438	-1.0877	-1.1631	-1.6197					-0.7089	-0.9896	-1.4853	-1.4919
b	-17.176	-16.337	-12.177	-15.903				-10.964	-14.082	-15.11	-13.953					-9.6114	-11.654	-14.361	-14.441
c	17.884	10.671	19.562	18.341				-8.55	-5.474	-0.106	-1.116					-10.414	-8.412	-1.307	-3.231
Δ	414.065	328.277	230.737	363.37				94.7713	174.486	227.819	187.456					62.8491	102.518	198.473	189.261
√Δ	20.3486	18.1184	15.19	19.0623				9.73506	13.2093	15.0937	13.6915					7.92774	10.1251	14.0881	13.7572
x1	0.953188	0.619409	1.4296	1.0491				-0.826125	-0.401153	-0.00701901	-0.0807395					-1.18752	-0.772484	-0.0918836	-0.229163
x2	-11.2741	-11.9803	-12.9849	-11.611				-13.9144	-12.5454	-12.9841	-8.53382					-12.3707	-11.004	-9.57687	-9.45044
IC50 [uM]	8.97818	4.16303	26.8908	11.1969	12.8072	4.9187		0.149237	0.397052	0.983968	0.830349	0.590151	0.192458	0.0416811		0.0649359	0.168856	0.809313	0.589979	0.408271	0.175369
IC50 [uM]	5.32031e-12	1.04634e-12	1.03532e-13	2.44927e-12				1.21788e-14	2.84819e-13	1.03723e-13	2.92537e-09					4.25919e-13	9.90851e-12	2.64929e-10	3.54454e-10
	Paclitaxel
Concentration [µM]	1e-08	0.001	0.005	0.01	0.05	0.1	0.2	0.5	1	5		Two-way ANOVA
Log10 Concentration[µM]	-8	-3	-2.30103	-2	-1.30103	-1	-0.69897	-0.30103	0	0.69897		Source of Variation	% of total variation	P value		Source of Variation	P value summary	Significant?
-	100	94.3319	71.5146	67.4325	62.1682	69.3955	53.4687	53.9594	50.0558	44.9922		Interaction	18.29	0.042		Interaction	*	Yes
	100	87.9786	65.0031	62.5288	63.9966	61.2288	57.8947	52.6735	53.3655	31.6209		I-CBP	20.89	0.0316		I-CBP	*	Yes
	100	70.6748	73.1288	69.7669	79.7055	70.0613	77.7423	55.9018	52	44.0245		iABC	18.48	0.0411		iABC	*	Yes
	100	66.2395	72.1187	68.717	70.5732	69.0121	64.6629	55.9879	53.6502	41.3094
Average	100	79.8062	70.4413	67.1113	69.1109	67.4244	63.4422	54.6307	52.2679	40.4868		Bonferroni posttests
SD	0	13.4811	3.6861	3.20065	7.93181	4.15313	10.5866	1.60613	1.64121	6.1127		- vs I-CBP
SEM	0	5.0949	1.39308	1.20962	2.99766	1.56959	4.00099	0.607003	0.620263	2.31017		iABC	-	I-CBP	Difference	95% CI of diff.		iABC	Difference	t	P value	Summary
												-	2.445	0.01125	-2.434	-4.304 to -0.5625		-	-2.434	3.33	P < 0.05	*
												iABC	0.086	0.005175	-0.08083	-1.952 to 1.790		iABC	-0.08083	0.1106	P > 0.05	ns
Probenecid	81.1155	68.3606	61.7571	64.8005	58.9434	60.58	41.5734	34.855	38.6448	25.7249
	87.7818	59.6899	62.7907	64.3985	56.9624	47.0858	43.698	38.3003	29.0841	27.0457
	96.4286	70.1981	57.4218	61.8719	51.8231	55.0675	44.186	37.5825	28.3089	30.5484
	56.593	70.8872	66.5518	59.2593	51.1628	49.2966	43.3821	37.1232	34.9699	27.8783
Average	80.4797	67.284	62.1303	62.5825	54.7229	53.0075	43.2099	36.9653	32.7519	27.7993
SD	17.114	5.17378	3.7548	2.56684	3.82584	6.06692	1.14003	1.4879	4.92743	2.03589
SEM	6.46787	1.95532	1.41905	0.970084	1.4459	2.29286	0.430851	0.562319	1.86222	0.769423
Probenecid + I-CBP	71.1554	51.1054	50.1292	47.6601	46.3968	48.2917	43.5831	25.8972	28.797	23.1984
	71.8545	50.7608	47.5739	51.1915	48.263	43.5257	41.3437	30.9503	23.9162	22.1935
	68.2331	45.8513	50.7321	51.536	46.6265	43.4396	38.1855	29.1703	27.9931	19.7818
	67.253	48.3778	41.6595	50.4737	41.4011	43.2099	37.2667	28.6535	20.8154	20.9302
Average	69.624	49.0238	47.5237	50.2153	45.6718	44.6167	40.0947	28.6678	25.3804	21.526
SD	2.22685	2.43806	4.14223	1.76005	2.96593	2.45362	2.90813	2.09275	3.71855	1.48769
SEM	0.84159	0.921413	1.56547	0.665174	1.12091	0.927294	1.09906	0.790909	1.40535	0.56224
	Pacli							Pacli + iABC								Pacli + iABC/I-CBP
	IC50							IC50								IC50
	Rep1	Rep2	Rep3	Rep4	Average	SEM		Rep1	Rep2	Rep3	Rep4	Average	SEM	t-		Rep1	Rep2	Rep3	Rep4	Average	SEM
a	-0.8587	-0.8327	-0.5277	-0.3737				-1.2054	-0.8722	-0.6948	-1.6445					-0.6592	-0.6948	-0.7401	-0.655
b	-13.162	-13.298	-9.4212	-8.5741				-15.12	-13.515	-13.147	-15.86					-10.225	-10.723	-10.675	-10.154
c	0.557	-3.013	6.975	4.092				-13.061	-15.006	-14.213	-14.532					-19.011	-20.06	-20.588	-22.539
Δ	175.151	166.801	103.482	79.6319				165.639	130.302	133.343	155.948					54.4224	59.232	53.0069	44.0515
√Δ	13.2345	12.9152	10.1726	8.92367				12.8701	11.415	11.5474	12.4879					7.37716	7.69623	7.28058	6.63713
x1	0.0422026	-0.229885	0.71196	0.467717				-0.933259	-1.20385	-1.15111	-1.02526					-2.16008	-2.17816	-2.29321	-2.68463
x2	-15.37	-15.7399	-18.5653	-23.4115				-11.6103	-14.2914	-17.7709	-8.61901					-13.3511	-13.2551	-12.1305	-12.8177
IC50 [uM]	1.10205	0.589	5.15181	2.93573	2.44465	1.03344		0.116612	0.0625388	0.0706138	0.0943495	0.0860284	0.0122268	0.0536687		0.00691709	0.00663501	0.0050908	0.00206713	0.00517751	0.00111177
IC50 [uM]	4.26556e-16	1.82032e-16	2.72091e-19	3.87684e-24				2.45304e-12	5.11154e-15	1.6948e-18	2.40432e-09					4.45503e-14	5.55827e-14	7.40436e-13	1.52174e-13

## Sheet: MDA Resazuryna
	Doxorubicin
Concentration [µM]	1e-08	0.001	0.005	0.01	0.05	0.1	0.2	0.5	1	5						Two-way ANOVA
Log10 Concentration[µM]	-8	-3	-2.30103	-2	-1.30103	-1	-0.69897	-0.30103	0	0.69897						Source of Variation	% of total variation	P value		Source of Variation	P value summary	Significant?		Source of Variation	Df	Sum-of-squares	Mean square	F
-	100	81.716	83.8542	83.8816	60.3344	64.1283	57.3191	25.4934	14.3366	29.2215						Interaction	2,08	0,1184		Interaction	ns	No		Interaction	9	1310	145,6	1,662
	100	75.9865	87.9369	74.7463	76.2965	68.8895	45.0958	49.3236	32.8636	3.72041						I-CBP	35,21	P<0.0001		I-CBP	***	Yes		I-CBP	1	22230	22230	253,8
	100	83.3737	49.5292	43.0186	66.5321	50.7937	68.9804	50.4708	24.9126	22.8141						Drug concentration	54,39	P<0.0001		Drug concentration	***	Yes		Drug concentration	9	34340	3816	43,57
	100	78.0505	71.3269	65.0213	65.6439	68.979	55.6297	40.5194	23.2568	18.1964														Residual	60	5255	87,58
Average	100	79.7817	73.1618	66.667	67.2017	63.1976	56.7562	41.4518	23.8424	18.4881
SD	0	3.36871	17.2675	17.5459	6.65207	8.57412	9.7806	11.5303	7.5989	10.8334						Bonferroni posttests
SEM	0	1.27313	6.52588	6.6311	2.51401	3.24041	3.69637	4.35765	2.87184	4.09427						- vs I-CBP
																Drug concentration	-	I-CBP	Difference	95% CI of diff.		Drug concentration	Difference	t	P value	Summary
																0,000	100,0	61,51	-38,49	-57.78 to -19.20		0,000	-38,49	5,816	P<0.001	***
																0,001	79,78	42,06	-37,72	-57.01 to -18.44		0,001	-37,72	5,701	P<0.001	***
																0,005	73,16	36,21	-36,96	-56.24 to -17.67		0,005	-36,96	5,585	P<0.001	***
Concentration [µM]	1e-08	0.001	0.005	0.01	0.05	0.1	0.2	0.5	1	5						0,01	66,67	37,08	-29,59	-48.88 to -10.30		0,01	-29,59	4,472	P<0.001	***
Log10 Concentration[µM]	-8	-3	-2.30103	-2	-1.30103	-1	-0.69897	-0.30103	0	0.69897						0,05	67,20	28,01	-39,19	-58.48 to -19.90		0,05	-39,19	5,922	P<0.001	***
I-CBP	42.3246	50.2193	44.6546	42.3246	28.125	11.8421	4.02961	11.5406	1.06908	2.35746						0,1	63,20	22,78	-40,41	-59.70 to -21.13		0,1	-40,41	6,107	P<0.001	***
	67.3337	35.4566	37.4295	37.5986	31.8489	33.4555	14.7971	8.2018	6.28523	2.0575						0,2	56,76	14,86	-41,89	-61.18 to -22.61		0,2	-41,89	6,331	P<0.001	***
	79.4189	52.6231	34.0059	35.5125	28.5445	19.2897	24.1862	11.0573	2.42131	-2.17918						0,5	41,45	10,27	-31,18	-50.46 to -11.89		0,5	-31,18	4,711	P<0.001	***
	56.9637	29.936	28.7353	32.8709	23.5326	26.5475	16.4354	10.2988	1.6809	3.76201						1	23,84	2,864	-20,98	-40.27 to -1.692		1	-20,98	3,170	P < 0.05	*
Average	61.5102	42.0587	36.2063	37.0766	28.0128	22.7837	14.8621	10.2746	2.86413	1.49945						5	18,49	1,499	-16,99	-36.28 to 2.298		5	-16,99	2,567	P > 0.05	ns
SD	15.7416	11.0868	6.67151	3.99784	3.41974	9.30912	8.30182	1.47336	2.34679	2.56249
SEM	5.9492	4.19001	2.52136	1.5109	1.29242	3.51818	3.1375	0.556826	0.88692	0.968439
	Doxo							Doxo + I-CBP
	IC50							IC50
	Rep1	Rep2	Rep3	Rep4	Average	SEM		Rep1	Rep2	Rep3	Rep4	Average	SEM
a	-2.0879	-2.3384	-0.7275	-1.6328				-1.792	-0.8125	-0.894	-0.5809					IC50: - vs I-CBP
b	-25.067	-26.773	-13.495	-21.065				-19.157	-13.574	-16.216	-10.566					Unpaired t test				How big is the difference?				F test to compare variances
c	-16.882	-16.322	-11.854	-14.999				-45.0268	-39.863	-42.8505	-40.8406					P value	0,0002			Mean ± SEM of column A	0.1780 ± 0.02234 N=4			F,DFn, Dfd	7987, 3, 3
Δ	487.363	564.124	147.62	345.773				44.2385	54.6987	109.725	16.7431					P value summary	***			Mean ± SEM of column B	0.00025 ± 0.00025 N=4			P value	P<0.0001
√Δ	22.0763	23.7513	12.1499	18.595				6.65121	7.39586	10.475	4.09184					Are means signif. different? (P < 0.05)	Yes			Difference between means	0.1778 ± 0.02234			P value summary	***
x1	-0.716199	-0.646105	-0.924473	-0.75638				-3.48934	-3.80193	-3.21086	-5.57253					One- or two-tailed P value?	Two-tailed			95% confidence interval	0.1231 to 0.2324			Are variances significantly different?	Yes
x2	-11.2896	-10.8032	-17.6254	-12.1448				-7.20095	-12.9045	-14.9278	-12.6165					t, df	t=7.955 df=6			R squared	0,9134
IC50 [uM]	0.192221	0.225889	0.118995	0.175235	0.178085	0.0223324		0.000324086	0.000157785	0.000615376	2.67592e-06	0.000274981	0.000131074
IC50 [uM]	5.13282e-12	1.57334e-11	2.36943e-18	7.1652e-13				6.29578e-08	1.24587e-13	1.18075e-15	2.4183e-13
	Daunorubicin															Two-way ANOVA
Concentration [µM]	0	0.001	0.005	0.01	0.05	0.1	0.2	0.5	1	5						Source of Variation	% of total variation	P value		Source of Variation	P value summary	Significant?		Source of Variation	Df	Sum-of-squares	Mean square	F
Log10 Concentration[µM]	-8	-3	-2.30103	-2	-1.30103	-1	-0.69897	-0.30103	0	0.69897						Interaction	4,71	P<0.0001		Interaction	***	Yes		Interaction	9	2957	328,6	6,966
-	100	100.164	89.0077	83.2511	65.8114	62.5987	52.5384	41.9408	23.0208	12.034						I-CBP	33,59	P<0.0001		I-CBP	***	Yes		I-CBP	1	21100	21100	447,4
	100	83.3991	80.513	75.31	63.9459	57.345	48.3935	44.1545	26.5276	5.07328						Drug concentration	57,20	P<0.0001		Drug concentration	***	Yes		Drug concentration	9	35940	3993	84,66
	100	89.1068	77.6971	84.8023	67.619	51.3048	45.1816	47.011	25.4587	29.2709														Residual	60	2830	47,17
	100	88.3529	83.6571	78.8901	70.8716	62.5649	54.1515	30.1583	27.4724	15.1814
Average	100	90.2558	82.7187	80.5634	67.062	58.4534	50.0662	40.8161	25.6199	15.3899						Bonferroni posttests
SD	0	7.07431	4.84815	4.30463	2.94943	5.36715	4.06034	7.40214	1.91807	10.1722						- vs I-CBP
SEM	0	3.53715	2.42408	2.15232	1.47471	2.68357	2.03017	3.70107	0.959034	5.0861						Drug concentration	-	I-CBP	Difference	95% CI of diff.		Drug concentration	Difference	t	P value	Summary
																0	100,0	61,51	-38,49	-52.64 to -24.34		0	-38,49	7,926	P<0.001	***
																0,001	90,26	46,47	-43,78	-57.94 to -29.63		0,001	-43,78	9,015	P<0.001	***
																0,005	82,72	37,37	-45,35	-59.50 to -31.19		0,005	-45,35	9,338	P<0.001	***
																0,01	80,56	33,14	-47,42	-61.58 to -33.27		0,01	-47,42	9,765	P<0.001	***
	0	0.001	0.005	0.01	0.05	0.1	0.2	0.5	1	5						0,05	67,06	31,02	-36,04	-50.20 to -21.89		0,05	-36,04	7,422	P<0.001	***
I-CBP	42.3246	45.6414	40.5154	33.7445	28.2621	9.92325	10.4441	29.4134	5.29605	9.70395						0,1	58,45	23,14	-35,31	-49.46 to -21.15		0,1	-35,31	7,271	P<0.001	***
	67.3337	44.8985	42.4183	36.5276	35.6821	29.6223	28.1285	6.48253	10.9639	0.197294						0,2	50,07	20,73	-29,33	-43.49 to -15.18		0,2	-29,33	6,040	P<0.001	***
	79.4189	38.9292	34.1135	34.3019	31.9613	28.0065	21.7729	17.0299	15.8999	1.45278						0,5	40,82	16,15	-24,66	-38.82 to -10.51		0,5	-24,66	5,079	P<0.001	***
	56.9637	56.4301	32.444	27.9883	28.175	25.0267	22.5934	11.6862	11.1259	11.6329						1	25,62	10,82	-14,80	-28.95 to -0.6444		1	-14,80	3,047	P < 0.05	*
Average	61.5102	46.4748	37.3728	33.1406	31.0201	23.1447	20.7347	16.153	10.8215	5.74672						5	15,39	5,747	-9,643	-23.80 to 4.511		5	-9,643	1,986	P > 0.05	ns
SD	15.7416	7.2852	4.83903	3.63922	3.57403	9.01748	7.4184	9.83322	4.3372	5.76022
SEM	7.8708	3.6426	2.41951	1.81961	1.78701	4.50874	3.7092	4.91661	2.1686	2.88011
	Dauno							Dauno + I-CBP
	IC50							IC50								IC50: - vs I-CBP
	Rep1	Rep2	Rep3	Rep4	Average	SEM		Rep1	Rep2	Rep3	Rep4	Average	SEM			Unpaired t test				How big is the difference?				F test to compare variances
a	-2.8593	-2.306	-1.8761	-2.4159				-1.0994	-1.1087	-0.3328	-0.8459					P value	0,0003			Mean ± SEM of column A	0.2120 ± 0.01965 N=4			F,DFn, Dfd	4634, 3, 2
b	-31.479	-27.13	-22.979	-27.749				-12.67	-15.798	-10.774	-12.321					P value summary	***			Mean ± SEM of column B	0.0003333 ± 0.0003333 N=3			P value	0,0004
c	-18.716	-20.261	-13.249	-17.759				-37.696	-38.517	-36.135	-36.372					Are means signif. different? (P < 0.05)	Yes			Difference between means	0.2117 ± 0.02325			P value summary	***
Δ	776.869	549.149	428.609	598.391				-5.24303	78.7616	67.9762	28.7387					One- or two-tailed P value?	Two-tailed			95% confidence interval	0.1519 to 0.2715			Are variances significantly different?	Yes
√Δ	27.8724	23.4339	20.7029	24.462				nd	8.87477	8.24477	5.36085					t, df	t=9.103 df=5			R squared	0,9431
x1	-0.630685	-0.801401	-0.606613	-0.680278				nd	-3.12223	-3.79993	-4.11405
x2	-10.3787	-10.9636	-11.6417	-10.8057				nd	-11.1269	-28.5739	-10.4515
IC50 [uM]	0.234054	0.157979	0.247393	0.208796	0.212055	0.0197221		nd	0.000754698	0.000158514	7.69045e-05	0.000330039	0.000172126
IC50 [uM]	4.18164e-11	1.08753e-11	2.28209e-12	1.56419e-11				nd	7.46632e-12	2.66768e-29	3.53588e-11
	Etoposide															Two-way ANOVA
Concentration [µM]	1e-08	1	2.5	5	7.5	10	25	50	75	100						Source of Variation	% of total variation	P value		Source of Variation	P value summary	Significant?			Source of Variation	Df	Sum-of-squares	Mean square	F
Log10 Concentration[µM]	-8	0	0.39794	0.69897	0.875061	1	1.39794	1.69897	1.87506	2						Interaction	0,92	0,9493		Interaction	ns	No			Interaction	9	427,4	47,49	0,3603
-	100	120.367	100	81.1202	78.6762	67.2709	54.0122	55.3564	51.6293	47.7597						I-CBP	33,71	P<0.0001		I-CBP	***	Yes			I-CBP	1	15670	15670	118,9
	100	58.5315	63.6456	53.4623	67.4542	54.3788	51.2424	42.057	56.558	28.2485						Drug concentration	48,36	P<0.0001		Drug concentration	***	Yes			Drug concentration	9	22480	2497	18,95
	100	69.2308	73.8697	69.2872	49.389	57.5764	66.5988	50.1426	18.5336	41.1405															Residual	60	7907	131,8
	100	88.2702	79.2873	74.3133	71.2695	65.3304	49.9332	43.7862	57.1269	33.6377
Average	100	84.0998	79.2006	69.5457	66.6972	61.1391	55.4466	47.8355	45.962	37.6966						Bonferroni posttests
SD	0	27.1262	15.3079	11.7678	12.4439	6.1525	7.62675	6.10121	18.4514	8.54142						- vs I-CBP
SEM	0	10.2518	5.78531	4.44737	4.70289	2.32521	2.88237	2.30582	6.97334	3.22805						Drug concentration	-	I-CBP	Difference			Drug concentration	Difference	t	P value	Summary
																0	100,0	61,55	-38,45	95% CI of diff.		0	-38,45	4,737	P<0.001	***
																1	84,10	51,91	-32,19	-62.11 to -14.80		1	-32,19	3,965	P<0.01	**
I-CBP	68.2641	36.4562	49.5112	40.1222	30.6517	39.002	22.7902	12.2811	18.8391	17.3116						2,5	79,20	51,43	-27,77	-55.85 to -8.529		2,5	-27,77	3,422	P < 0.05	*
	53.9581	31.8511	49.2244	41.6443	39.0589	27.9214	30.817	23.1644	15.7187	14.0641						5	69,55	46,39	-23,15	-51.43 to -4.116		5	-23,15	2,852	P > 0.05	ns
	56.443	63.2967	46.7033	51.978	39.7802	50.8791	31.4286	29.7802	14.7253	6.26374						7,5	66,70	38,29	-28,41	-46.81 to 0.5059		7,5	-28,41	3,499	P<0.01	**
	67.5186	76.044	60.2673	51.8263	43.6748	34.343	28.3296	23.0735	10.8241	21.0468						10	61,14	38,04	-23,10	-52.06 to -4.747		10	-23,10	2,846	P > 0.05	ns
Average	61.546	51.912	51.4265	46.3927	38.2914	38.0364	28.3413	22.0748	15.0268	14.6716						25	55,45	28,34	-27,11	-46.76 to 0.5561		25	-27,11	3,339	P < 0.05	*
SD	7.40319	21.239	6.02731	6.39235	5.48184	9.69231	3.93593	7.24513	3.30487	6.28951						50	47,84	22,07	-25,76	-50.76 to -3.446		50	-25,76	3,174	P < 0.05	*
SEM	2.79788	8.02683	2.27789	2.41585	2.07174	3.663	1.4875	2.73814	1.249	2.37699						75	45,96	15,03	-30,94	-49.42 to -2.102		75	-30,94	3,811	P<0.01	**
																100	37,70	14,67	-23,03	-54.59 to -7.276		100	-23,03	2,836	P > 0.05	ns
	Etop							Etop + I-CBP
	IC50							IC50
	Rep1	Rep2	Rep3	Rep4	Average	SEM		Rep1	Rep2	Rep3	Rep4	Average	SEM
a	-3.4364	-0.7521	-1.6625	-2.2557				-1.2842	-1.2744	-2.5855	-2.9087					IC50: - vs I-CBP
b	-26.547	-10.313	-16.305	-19.565				-13.024	-11.296	-19.809	-23.094					Unpaired t test				How big is the difference?				F test to compare variances
c	57.85	15.487	25.842	37.867				-3.83	-5.024	13.344	19.096					P value	0,0070			Mean ± SEM of column A	37.37 ± 8.525 N=4			F,DFn, Dfd	40.38, 3, 3
Δ	1499.93	152.949	437.702	724.456				149.951	101.989	530.4	755.511					P value summary	**			Mean ± SEM of column B	2.681 ± 1.342 N=4			P value	0,0127
√Δ	38.7289	12.3673	20.9213	26.9157				12.2454	10.099	23.0304	27.4866					Are means signif. different? (P < 0.05)	Yes			Difference between means	34.69 ± 8.630			P value summary	*
x1	1.77248	1.36568	1.38837	1.62936				-0.303133	-0.469643	0.622978	0.755073					One- or two-tailed P value?	Two-tailed			95% confidence interval	13.57 to 55.81			Are variances significantly different?	Yes
x2	-9.49771	-15.078	-11.1959	-10.3029				-9.83859	-8.39414	-8.28455	-8.6947					t, df	t=4.020 df=6			R squared	0,7292
IC50 [uM]	59.2212	23.2103	24.4552	42.5955	37.3706	8.52481		0.497585	0.339123	4.19737	5.68948	2.68089	1.3417
IC50 [uM]	3.17898e-10	8.35693e-16	6.36956e-12	4.97798e-11				1.45014e-10	4.03519e-09	5.19336e-09	2.01975e-09
	Methotrexat
Concentration [µM]	1e-08	1	2.5	5	7.5	10	25	50	75	100						Two-way ANOVA
Log10 Concentration[µM]	-8	0	0.39794	0.69897	0.875061	1	1.39794	1.69897	1.87506	2						Source of Variation	% of total variation	P value		Source of Variation	P value summary	Significant?			Source of Variation	Df	Sum-of-squares	Mean square	F
-	100	91.1813	108.35	95.2953	80.4888	90.7943	83.7475	70.4277	51.3238	37.4745						Interaction	1,73	0,3920		Interaction	ns	No			Interaction	9	865,6	96,18	1,078
	100	88.6354	93.2587	91.8534	86.8432	70.4277	76.0285	65.6823	62.0163	31.0591						I-CBP	40,74	P<0.0001		I-CBP	***	Yes			I-CBP	1	20350	20350	228,1
	100	108.065	102.444	98.7169	98.2077	89.4908	72.6069	75.3157	54.4196	57.8004						Drug concentration	46,81	P<0.0001		Drug concentration	***	Yes			Drug concentration	9	23380	2598	29,12
	100	103.163	94.4766	82.3311	85.8575	73.1626	84.7068	60.6904	53.8604	35.1151															Residual	60	5352	89,20
Average	100	97.7611	99.6324	92.0492	87.8493	80.9689	79.2724	68.029	55.405	40.3623
SD	0	9.34384	7.09727	7.05869	7.4488	10.6649	5.90225	6.27724	4.60876	11.9235						Bonferroni posttests
SEM	0	3.53131	2.68226	2.66768	2.81512	4.03056	2.23063	2.37235	1.74178	4.50624						- vs I-CBP
																Drug concentration	-	I-CBP	Difference	95% CI of diff.		Drug concentration	Difference	t	P value	Summary
																0	100,0	61,55	-38,45	-57.92 to -18.99		0	-38,45	5,758	P<0.001	***
I-CBP	68.2641	96.9857	48.8798	49.389	50	49.5927	40.7332	35.8452	34.1141	23.0143						1	97,76	70,63	-27,13	-46.59 to -7.665		1	-27,13	4,062	P<0.01	**
	53.9581	70.4343	51.9131	47.4664	44.6743	38.0558	32.9162	27.88	31.1272	23.4747						3	99,63	68,37	-31,26	-50.73 to -11.80		3	-31,26	4,681	P<0.001	***
	56.443	52.8571	85.7143	52.967	64.2857	64.5055	41.6484	31.8681	29.5604	22.6374						5	92,05	52,77	-39,28	-58.75 to -19.82		5	-39,28	5,882	P<0.001	***
	67.5186	62.2494	86.971	61.2472	61.1359	40.3118	47.6615	34.7439	22.2049	24.1648						8	87,85	55,02	-32,83	-52.29 to -13.36		8	-32,83	4,915	P<0.001	***
Average	61.546	70.6317	68.3696	52.7674	55.024	48.1165	40.7398	32.5843	29.2516	23.3228						10	80,97	48,12	-32,85	-52.32 to -13.39		10	-32,85	4,919	P<0.001	***
SD	7.40319	18.9804	20.7968	6.09539	9.22844	12.0126	6.05374	3.55623	5.06335	0.657538						25	79,27	40,74	-38,53	-58.00 to -19.07		25	-38,53	5,770	P<0.001	***
SEM	2.79788	7.17326	7.8597	2.30363	3.48769	4.53991	2.28788	1.344	1.91359	0.248503						50	68,03	32,58	-35,44	-54.91 to -15.98		50	-35,44	5,308	P<0.001	***
																75	55,41	29,25	-26,15	-45.62 to -6.689		75	-26,15	3,916	P<0.01	**
	Mtx							Mtx + I-CBP								100	40,36	23,32	-17,04	-36.50 to 2.425		100	-17,04	2,552	P > 0.05	ns
	IC50							IC50
	Rep1	Rep2	Rep3	Rep4	Average	SEM		Rep1	Rep2	Rep3	Rep4	Average	SEM
a	-2.915	-2.4505	-2.9062	-2.9038				-2.5713	-2.0629	-2.585	-2.7579					IC50: - vs I-CBP
b	-22.256	-19.613	-21.637	-22.64				-19.912	-15.584	-18.428	-20.912					Unpaired t test				How big is the difference?				F test to compare variances
c	58.2	49.696	62.8	54.61				23.806	11.469	24.193	26.61					P value	0,0011			Mean ± SEM of column A	119.2 ± 18.28 N=4			F,DFn, Dfd	81.99, 3, 3
Δ	1173.94	871.79	1198.2	1146.88				641.337	337.499	589.747	730.863					P value summary	**			Mean ± SEM of column B	10.62 ± 2.019 N=4			P value	0,0045
√Δ	34.2628	29.5261	34.615	33.8656				25.3246	18.3711	24.2847	27.0345					Are means signif. different? (P < 0.05)	Yes			Difference between means	108.5 ± 18.39			P value summary	**
x1	2.05949	2.02267	2.23281	1.93291				1.05251	0.675538	1.13282	1.10999					One- or two-tailed P value?	Two-tailed			95% confidence interval	63.53 to 153.6			Are variances significantly different?	Yes
x2	-9.69448	-10.0263	-9.67793	-9.72959				-8.79645	-8.22995	-8.26164	-8.69257					t, df	t=5.901 df=6			R squared	0,8530
IC50 [uM]	114.681	105.358	170.927	85.6855	119.163	18.2823		11.2852	4.73738	13.5776	12.8821	10.6206	2.01892
IC50 [uM]	2.02078e-10	9.41154e-11	2.09929e-10	1.86386e-10				1.59789e-09	5.88909e-09	5.47464e-09	2.0297e-09
	Bleomycin															Two-way ANOVA
Concentration [µM]	1e-08	1	2.5	5	7.5	10	25	50	75	100						Source of Variation	% of total variation	P value		Source of Variation	P value summary	Significant?		Source of Variation	Df	Sum-of-squares	Mean square	F
Log10 Concentration[µM]	-8	0	0.39794	0.69897	0.875061	1	1.39794	1.69897	1.87506	2						Interaction	7,47	P<0.0001		Interaction	***	Yes		Interaction	9	4675	519,5	6,947
-	100	98.1039	92.0857	104.073	89.8681	70.2061	37.9225	31.5746	30.338	23.2481						I-CBP	32,84	P<0.0001		I-CBP	***	Yes		I-CBP	1	20540	20540	274,7
	100	78.8304	75.4386	107.251	83.3918	66.4327	52.8655	42.5731	35.6725	32.3977						Drug concentration	52,52	P<0.0001		Drug concentration	***	Yes		Drug concentration	9	32850	3650	48,82
	100	95.9423	95.6087	76.4382	78.963	63.8233	45.798	40.1262	30.4779	24.6168														Residual	60	4486	74,77
	100	109.05	107.505	95.7542	80.9311	55.568	48.7523	44.3948	37.6536	30.987
Average	100	95.4817	92.6594	95.8791	83.2885	64.0075	46.3346	39.6672	33.5355	27.8124						Bonferroni posttests
SD	0	12.4961	13.2409	13.8375	4.74583	6.20656	6.31267	5.67142	3.70129	4.55144						- vs I-CBP
SEM	0	4.72265	5.00412	5.22958	1.79359	2.34564	2.38574	2.14339	1.39883	1.72012						Drug concentration	-	I-CBP	Difference	95% CI of diff.		Drug concentration	Difference	t	P value	Summary
																0	100,0	61,37	-38,63	-56.46 to -20.81		0	-38,63	6,319	P<0.001	***
																1	95,48	46,02	-49,46	-67.28 to -31.64		1	-49,46	8,090	P<0.001	***
I-CBP	68.2526	54.4023	33.5532	30.0082	27.7824	22.5062	26.3809	30.338	16.9827	10.8821						2,5	92,66	45,44	-47,22	-65.04 to -29.40		2,5	-47,22	7,723	P<0.001	***
	54.4076	45.1462	60.117	45.2632	57.3099	57.5439	33.2164	13.4503	26.0819	12.9825						5	95,88	40,30	-55,58	-73.40 to -37.75		5	-55,58	9,089	P<0.001	***
	55.5517	41.8395	41.8575	41.028	40.9378	24.0757	30.0271	19.5672	25.6087	11.0009						7,5	83,29	43,43	-39,85	-57.67 to -22.03		7,5	-39,85	6,518	P<0.001	***
	67.2481	42.6816	46.2197	44.9162	47.7095	38.4358	24.8976	32.4395	16.5549	13.594						10	64,01	35,64	-28,37	-46.19 to -10.55		10	-28,37	4,639	P<0.001	***
Average	61.365	46.0174	45.4369	40.3039	43.4349	35.6404	28.6305	23.9487	21.307	12.1149						25	46,33	28,63	-17,70	-35.52 to 0.1166		25	-17,70	2,896	P > 0.05	ns
SD	7.3993	5.76334	11.1078	7.12723	12.41	16.2668	3.74059	8.9876	5.24676	1.37856						50	39,67	23,95	-15,72	-33.54 to 2.102		50	-15,72	2,571	P > 0.05	ns
SEM	2.79641	2.17813	4.19797	2.69359	4.69011	6.14769	1.41368	3.39667	1.9829	0.520997						75	33,54	21,31	-12,23	-30.05 to 5.592		75	-12,23	2,000	P > 0.05	ns
																100	27,81	12,11	-15,70	-33.52 to 2.123		100	-15,70	2,567	P > 0.05	ns
	Bleo							Bleo + I-CBP
	IC50							IC50
	Rep1	Rep2	Rep3	Rep4	Average	SEM		Rep1	Rep2	Rep3	Rep4	Average	SEM			IC50: - vs I-CBP
a	-3.9573	-2.975	-3.8654	-4.3716				-1.1266	-2.2666	-1.3177	-1.4583					Unpaired t test				How big is the difference?				F test to compare variances
b	-31.011	-24.306	-30.719	-33.484				-12.143	-17.18	-11.751	-13.602					P value	P<0.0001			Mean ± SEM of column A	32.48 ± 2.379 N=4			F,DFn, Dfd	75.72, 3, 3
c	55.07	45.644	51.6	62				-6.657	1.745	-4.187	1.601					P value summary	***			Mean ± SEM of column B	0.8138 ± 0.2734 N=4			P value	0,0050
Δ	1833.4	1133.95	1741.48	2205.34				117.453	310.973	116.017	194.353					Are means signif. different? (P < 0.05)	Yes			Difference between means	31.67 ± 2.395			P value summary	**
√Δ	42.8182	33.6741	41.731	46.961				10.8376	17.6344	10.7711	13.9411					One- or two-tailed P value?	Two-tailed			95% confidence interval	25.81 to 37.53			Are variances significantly different?	Yes
x1	1.49182	1.57447	1.42443	1.54143				-0.579359	0.100246	-0.371812	0.116254					t, df	t=13.23 df=6			R squared	0,9668
x2	-9.32823	-9.74456	-9.3716	-9.20086				-10.1991	-7.67988	-8.546	-9.44355
IC50 [uM]	31.0329	37.538	26.5724	34.7877	32.4828	2.37877		0.263416	1.25964	0.424803	1.30694	0.813698	0.273282
IC50 [uM]	4.6965e-10	1.80071e-10	4.25008e-10	6.29703e-10				6.32281e-11	2.08987e-08	2.84447e-09	3.6012e-10
	Cisplatin															Two-way ANOVA
Concentration [µM]	1e-08	0.01	0.05	0.1	0.5	1	5	10	50	100						Source of Variation	% of total variation	P value		Source of Variation	P value summary	Significant?		Source of Variation	Df	Sum-of-squares	Mean square	F
Log10 Concentration[µM]	-8	-2	-1.30103	-1	-0.30103	0	0.69897	1	1.69897	2						Interaction	1,69	0,0246		Interaction	*	Yes		Interaction	9	866,2	96,24	2,342
-	100	84.3631	84.5416	84.787	84.4078	66.5626	66.3395	52.1526	22.0165	25.6748						I-CBP	28,75	P<0.0001		I-CBP	***	Yes		I-CBP	1	14710	14710	358,0
	100	78.357	82.0684	78.7114	71.8098	55.2544	58.0275	39.8249	26.4387	20.0792						Drug concentration	64,74	P<0.0001		Drug concentration	***	Yes		Drug concentration	9	33130	3681	89,57
	100	90.3313	81.4724	68.4417	80.638	76.0491	72.1472	48.1963	43.9509	38.6994														Residual	60	2466	41,10
	100	87.1466	85.7875	80.4986	81.6558	67.8239	67.5443	48.2448	31.4228	28.6657
Average	100	85.0495	83.4675	78.1097	79.6279	66.4225	66.0146	47.1046	30.9572	28.2798						Bonferroni posttests
SD	0	5.0845	2.03913	6.9312	5.44983	8.55144	5.88354	5.19515	9.4764	7.80496						- vs I-CBP
SEM	0	1.92158	0.770645	2.6195	2.05965	3.23184	2.22356	1.9634	3.58141	2.94972						Drug concentration	-	I-CBP	Difference	95% CI of diff.		Drug concentration	Difference	t	P value	Summary
																0	100,0	63,53	-36,47	-49.68 to -23.26		0	-36,47	8,045	P<0.001	***
																0,01	85,05	59,29	-25,76	-38.97 to -12.55		0,01	-25,76	5,683	P<0.001	***
I-CBP	65.2521	66.518	58.6215	56.1231	35.7595	43.4754	29.2438	22.128	8.35824	16.1053						0,05	83,47	54,31	-29,16	-42.37 to -15.95		0,05	-29,16	6,433	P<0.001	***
	57.1466	50.0209	61.2594	53.3153	57.6939	45.4337	20.784	26.0842	15.4087	14.0325						0,1	78,11	51,90	-26,21	-39.42 to -13.00		0,1	-26,21	5,782	P<0.001	***
	57.7301	60.0123	53.1534	44.638	43.9755	36.7975	37.411	13.3497	17.227	1.84049						0,5	79,63	46,39	-33,24	-46.45 to -20.02		0,5	-33,24	7,332	P<0.001	***
	74.0016	60.6011	44.1892	53.5182	48.1361	47.9963	30.3588	21.8546	16.2628	9.48276						1	66,42	43,43	-23,00	-36.21 to -9.785		1	-23,00	5,073	P<0.001	***
Average	63.5326	59.288	54.3059	51.8987	46.3912	43.4257	29.4494	20.8541	14.3142	10.3653						5	66,01	29,45	-36,57	-49.78 to -23.35		5	-36,57	8,066	P<0.001	***
SD	7.89531	6.84108	7.54213	5.00641	9.12257	4.79086	6.81534	5.36328	4.0395	6.32053						10	47,10	20,85	-26,25	-39.46 to -13.04		10	-26,25	5,791	P<0.001	***
SEM	2.98387	2.58544	2.85039	1.89207	3.44768	1.81061	2.57571	2.02694	1.52665	2.38871						50	30,96	14,31	-16,64	-29.86 to -3.431		50	-16,64	3,672	P<0.01	**
																100	28,28	10,37	-17,91	-31.13 to -4.703		100	-17,91	3,952	P<0.01	**
	Cispl							Cispl + I-CBP
	IC50							IC50
	Rep1	Rep2	Rep3	Rep4	Average	SEM		Rep1	Rep2	Rep3	Rep4	Average	SEM			IC50: - vs I-CBP
a	-1.6642	-1.438	-1.0538	-1.5057				-1.3526	-1.3237	-1.3451	-1.025					Unpaired t test				How big is the difference?				F test to compare variances
b	-17.176	-16.337	-12.177	-15.903				-13.941	-12.464	-13.257	-12.431					P value	0,0422			Mean ± SEM of column A	12.81 ± 4.919 N=4			F,DFn, Dfd	40090, 3, 3
c	17.884	10.671	19.562	18.341				-9.178	-8.384	-12.289	-10.202					P value summary	*			Mean ± SEM of column B	0.1513 ± 0.02457 N=4			P value	P<0.0001
Δ	414.065	328.277	230.737	363.37				144.695	110.96	109.628	112.702					Are means signif. different? (P < 0.05)	Yes			Difference between means	12.66 ± 4.919			P value summary	***
√Δ	20.3486	18.1184	15.19	19.0623				12.0289	10.5337	10.4704	10.6161					One- or two-tailed P value?	Two-tailed			95% confidence interval	0.6196 to 24.69			Are variances significantly different?	Yes
x1	0.953188	0.619409	1.4296	1.0491				-0.706818	-0.729115	-1.03585	-0.885317					t, df	t=2.573 df=6			R squared	0,5246
x2	-11.2741	-11.9803	-12.9849	-11.611				-9.6	-8.68692	-8.81992	-11.2425
IC50 [uM]	8.97818	4.16303	26.8908	11.1969	12.8072	4.9187		0.196418	0.186589	0.0920766	0.130221	0.151326	0.0245504
IC50 [uM]	5.32031e-12	1.04634e-12	1.03532e-13	2.44927e-12				2.51189e-10	2.05629e-09	1.51383e-09	5.72154e-12
	Paclitaxel
Concentration [µM]	1e-08	0.001	0.005	0.01	0.05	0.1	0.2	0.5	1	5						Two-way ANOVA
Log10 Concentration[µM]	-8	-3	-2.30103	-2	-1.30103	-1	-0.69897	-0.30103	0	0.69897						Source of Variation	% of total variation	P value		Source of Variation	P value summary	Significant?		Source of Variation	Df	Sum-of-squares	Mean square	F
-	100	94.3319	71.5146	67.4325	62.1682	69.3955	53.4687	53.9594	50.0558	44.9922						Interaction	2,42	0,0545		Interaction	ns	No		Interaction	9	724,0	80,45	2,003
	100	87.9786	65.0031	62.5288	63.9966	61.2288	57.8947	52.6735	53.3655	31.6209						I-CBP	37,57	P<0.0001		I-CBP	***	Yes		I-CBP	1	11240	11240	279,8
	100	70.6748	73.1288	69.7669	79.7055	70.0613	77.7423	55.9018	52	44.0245						Drug concentration	51,96	P<0.0001		Drug concentration	***	Yes		Drug concentration	9	15550	1727	43,00
	100	66.2395	72.1187	68.717	70.5732	69.0121	64.6629	55.9879	53.6502	41.3094														Residual	60	2410	40,17
Average	100	79.8062	70.4413	67.1113	69.1109	67.4244	63.4422	54.6307	52.2679	40.4868
SD	0	13.4811	3.6861	3.20065	7.93181	4.15313	10.5866	1.60613	1.64121	6.1127						Bonferroni posttests
SEM	0	5.0949	1.39308	1.20962	2.99766	1.56959	4.00099	0.607003	0.620263	2.31017						- vs I-CBP
																Drug concentration	-	I-CBP	Difference	95% CI of diff.		Drug concentration	Difference	t	P value	Summary
																0	100,0	63,53	-36,47	-49.53 to -23.41		0	-36,47	8,138	P<0.001	***
I-CBP	65.2521	59.9152	56.9262	54.4055	51.7957	33.2813	40.0402	32.2998	26.277	17.1983						0,001	79,81	54,92	-24,89	-37.95 to -11.83		0,001	-24,89	5,554	P<0.001	***
	57.1466	54.1413	51.6041	46.8652	50.0944	38.918	31.3902	23.9883	21.7656	17.2363						0,005	70,44	53,16	-17,28	-30.34 to -4.221		0,005	-17,28	3,857	P<0.01	**
	57.7301	45.9632	53.0798	61.1534	48.7117	40	35.362	22.2577	33.4233	19.3865						0,01	67,11	53,54	-13,57	-26.64 to -0.5132		0,01	-13,57	3,029	P < 0.05	*
	74.0016	59.6459	51.0252	51.7241	38.5368	45.1072	39.4222	39.9115	32.8285	30.8248						0,05	69,11	47,28	-21,83	-34.89 to -8.765		0,05	-21,83	4,870	P<0.001	***
Average	63.5326	54.9164	53.1588	53.5371	47.2846	39.3266	36.5536	29.6143	28.5736	21.1615						0,1	67,42	39,33	-28,10	-41.16 to -15.04		0,1	-28,10	6,270	P<0.001	***
SD	7.89531	6.53495	2.65636	5.95996	5.96671	4.85047	4.01934	8.14485	5.57517	6.52288						0,2	63,44	36,55	-26,89	-39.95 to -13.83		0,2	-26,89	6,000	P<0.001	***
SEM	2.98387	2.46975	1.00392	2.25244	2.25499	1.83313	1.51902	3.07818	2.10702	2.46518						0,5	54,63	29,61	-25,02	-38.08 to -11.96		0,5	-25,02	5,582	P<0.001	***
																1	52,27	28,57	-23,69	-36.76 to -10.63		1	-23,69	5,287	P<0.001	***
	Pacli							Pacli + I-CBP								5	40,49	21,16	-19,33	-32.39 to -6.264		5	-19,33	4,312	P<0.001	***
	IC50							IC50
	Rep1	Rep2	Rep3	Rep4	Average	SEM		Rep1	Rep2	Rep3	Rep4	Average	SEM
a	-0.8587	-0.8327	-0.5277	-0.3737				-1.3389	-1.295	-1.1529	-0.4387					IC50: - vs I-CBP
b	-13.162	-13.298	-9.4212	-8.5741				-15.399	-14.411	-12.768	-8.4301					Unpaired t test				How big is the difference?				F test to compare variances
c	0.557	-3.013	6.975	4.092				-22.308	-25.341	-21.231	-15.015					P value	0,0567			Mean ± SEM of column A	2.445 ± 1.033 N=4			F,DFn, Dfd	115700, 3, 3
Δ	175.151	166.801	103.482	79.6319				117.656	76.4105	65.1129	44.7183					P value summary	ns			Mean ± SEM of column B	0.01125 ± 0.003038 N=4			P value	P<0.0001
√Δ	13.2345	12.9152	10.1726	8.92367				10.847	8.74131	8.06926	6.68717					Are means signif. different? (P < 0.05)	No			Difference between means	2.434 ± 1.033			P value summary	***
x1	0.0422026	-0.229885	0.71196	0.467717				-1.69992	-2.18907	-2.03779	-1.98647					One- or two-tailed P value?	Two-tailed			95% confidence interval	-0.09547 to 4.962			Are variances significantly different?	Yes
x2	-15.37	-15.7399	-18.5653	-23.4115				-9.80131	-8.93912	-9.03689	-17.2296					t, df	t=2.355 df=6			R squared	0,4803
IC50 [uM]	1.10205	0.589	5.15181	2.93573	2.44465	1.03344		0.0199563	0.0064704	0.00916659	0.0103165	0.0114774	0.00293896
IC50 [uM]	4.26556e-16	1.82032e-16	2.72091e-19	3.87684e-24				1.58011e-10	1.15049e-09	9.18567e-10	5.89354e-18

[truncated: 5 more sheets: MDA ABC transcription, A549 ABC transcription, HepG2 ABC transcription, iCBP + iLSD1 on ABCC, Arkusz1]
